# Supplementary material for: Shrubs and trees as natural insect protection for grazing animals in Switzerland and the alpine region: A systematic review of in vitro, in vivo and clinical trials
Source: Med Vet Entomol. 2025 Nov 19;40(2):221–45. doi: 10.1111/mve.70030 (PMC13140039; doi:10.1111/mve.70030)
Supplement: Supplementary file 1 — Preselection of plant species (woody and perennial shrubs, bushes and trees) that are native or cultivable in Switzerland. Supplementary File 2. Description and outcome of the 503 experiments from the 114 publications in our systematic literature search on the pre‐searched tree and shrub species in combination with Diptera of veterinary importance. [file MVE-40-221-s001.zip]

Archive with 2 entries (2 files):
- mve70030-sup-0001-File-1.xlsx
- mve70030-sup-0002-File-2.csv
