# Supplementary material for: Shrubs and trees as natural insect protection for grazing animals in Switzerland and the alpine region: A systematic review of in vitro, in vivo and clinical trials
Source: Med Vet Entomol. 2025 Nov 19;40(2):221–45. doi: 10.1111/mve.70030 (PMC13140039; doi:10.1111/mve.70030)
Supplement: Supplementary file 1 — Preselection of plant species (woody and perennial shrubs, bushes and trees) that are native or cultivable in Switzerland. Supplementary File 2. Description and outcome of the 503 experiments from the 114 publications in our systematic literature search on the pre‐searched tree and shrub species in combination with Diptera of veterinary importance. [file MVE-40-221-s001.zip › mve70030-sup-0001-File-1.xlsx]

## Sheet: Tabelle1
botanical name	trivial name in English	trivial name in German	plant family	growth form	distribution by altitude	distribution by region	indigeneous	source
Abies alba Mill.	Silver Fir	Weisstanne, Tanne	Pinaceae	forest tree	Montan-(subalpin)	midlands, Alps, Jura	indigene	infoflora
Abies nordmanniana (Steven) Spach	Caucasian Fir	Nordmann-Tanne	Pinaceae	forest tree	kollin-montan	midlands, Alps, Jura	neophytic	infoflora, Flora Helvetica App
Acer campestre L.	Field Maple	Feld-Ahorn	Sapindaceae	shrub or tree	kollin-montan	midlands, Alps, Jura	indigene	infoflora
Acer monspessulanum L.	Montpelier Maple	Französischer Ahorn	Sapindaceae	shrub or tree	kollin	midlands, Alps	neophytic	infoflora, Flora Helvetica App
Acer negundo L.	Yellow Box Elder	Eschen-Ahorn	Sapindaceae	forest tree	kollin	midlands, Alps, Jura	neophytic	infoflora
Acer opalus Mill.	Italian Maple	Schneeballblättriger Ahorn	Sapindaceae	shrub or tree	kollin(-montan)	midlands, Alps, Jura	indigene	infoflora
Acer platanoides L.	Eagles Claw Maple	Spitz-Ahorn	Sapindaceae	forest tree	kollin-montan	midlands, Alps, Jura	indigene	infoflora
Acer pseudoplatanus L.	Sycamore	Berg-Ahorn	Sapindaceae	forest tree	kollin-subalpin	midlands, Alps, Jura	indigene	infoflora
Acer saccharinum L.	Silver Maple	Silber-Ahorn	Sapindaceae	forest tree	kollin-montan	midlands, Alps	neophytic	infoflora, Flora Helvetica App
Aesculus hippocastanum L.	Baumann's Horse Chestnut	Rosskastanie	Sapindaceae	forest tree	kollin-montan	midlands, Alps, Jura	neophytic	infoflora
Alnus cordata (Loisel.) Duby	Italian Alder	Herzblättrige Erle	Betulaceae	forest tree	kollin	midlands	neophytic	infoflora, Flora Helvetica App
Alnus glutinosa (L.) Gaertn.	Common Alder	Schwarz-Erle	Betulaceae	forest tree	kollin-montan	midlands, Alps, Jura	indigene	infoflora
Alnus incana (L.) Moench	Grey Alder	Grau-Erle	Betulaceae	forest tree	kollin-montan(-subalpin)	midlands, Alps, Jura	indigene	infoflora
Alnus viridis A. Gray	Green Alder	Grün-Erle	Betulaceae	shrub	(kollin-)montan-subalpin(-alpin)	midlands, Alps, Jura	indigene	infoflora
Amelanchier lamarckii F.G.Schroed.	Snowy Mespilus	Lamarcks Felsenmispel	Rosaceae	shrub or tree	kollin	midlands, Alps, Jura	neophytic	infoflora, Flora Helvetica App
Amelanchier ovalis Medik.	/	Felsenmispel, Felsenbirne	Rosaceae	shrub	kollin-subalpin	midlands, Alps, Jura	indigene	infoflora
Andromeda polifolia L.	Common Bog Rosemary	Rosmarinheide	Ericaceae	shrub	kollin-subalpin	midlands, Alps, Jura	indigene	infoflora
Arctostaphylos alpina (L.) Spreng.	/	Alpen-Bärentraube	Ericaceae	shrub	subalpin-alpin	Alps, Jura	indigene	infoflora
Arctostaphylos uva-ursi (L.) Spreng.	Red Bearberry	Immergrüne Bärentraube	Ericaceae	shrub	(kollin-)montan-alpin	midlands, Alps, Jura	indigene	infoflora
Artemisia abrotanum L.	Old Man Southern Wood	Eberreis	Asteraceae	shrub	kollin	midlands, Alps, Jura	Kultivierter Archaeophyt	infoflora, Flora Helvetica App
Aucuba japonica Thunb.	Spotted Laurel	Japanische Aukube	Garryaceae	shrub	kollin	midlands, Alps, Jura	neophytic	infoflora, Flora Helvetica App
Berberis julianae C.K.Schneid.	/	Julianas Berberitze	Berberidaceae	shrub	kollin	midlands, Alps, Jura	neophytic	infoflora
Berberis thunbergii DC.	Golden-leaved Berberis	Thunbergs Berberitze	Berberidaceae	shrub	kollin	midlands, Alps, Jura	neophytic	infoflora
Berberis vulgaris L.	Common Barberry	Gemeine Berberitze, Sauerdorn	Berberidaceae	shrub	kollin-subalpin	midlands, Alps, Jura	indigene	infoflora
Betula humilis Schrank	/	Niederige Birke, Strand-Birke	Betulaceae	shrub	montan	midlands	indigene	infoflora
Betula nana L.	Dwarf Birch	Zwerg-Birke	Betulaceae	shrub	montan	Alps, Jura	indigene	infoflora
Betula pendula Roth	Silver Birch	Hänge-Birke	Betulaceae	forest tree	kollin-subalpin	midlands, Alps, Jura	indigene	infoflora
Betula pubescens Ehrh.	Downy Birch	Moor-Birke	Betulaceae	forest tree	kollin-subalpin	midlands, Alps, Jura	indigene	infoflora
Buxus sempervirens L.	Edging Box	Buchs	Buxaceae	shrub	kollin-montan	midlands, Alps, Jura	indigene	infoflora
Calluna vulgaris (L.) Hull	Heather	Besenheide, Heidekraut	Ericaceae	shrub	kollin-alpin	midlands, Alps, Jura	indigene	infoflora
Capparis spinosa L.	Common Caper	Kapernstrauch	Capparaceae	shrub	kollin	Alps, Jura	neophytic	infoflora, Flora Helvetica App
Carpinus betulus L.	Fastigiate Hornbeam	Hagebuche	Betulaceae	forest tree	kollin-(montan)	midlands, Alps, Jura	indigene	infoflora
Castanea sativa Mill.	Sweet Chestnut	Edel-Kastanie	Fagaceae	fruit tree	kollin(-montan)	midlands, Alps, Jura	Archaeophyt	infoflora
Catalpa bignonioides Walter	Indian Bean	Gewöhnlicher Trompetenbaum	Bignoniaceae	forest tree	kollin	midlands, Alps, Jura	neophytic	infoflora, Flora Helvetica App
Celtis australis L.	Nettle Tree	Zürgelbaum	Cannabaceae	shrub or tree	kollin	midlands, Alps	indigene	infoflora
Celtis occidentalis L.	Hackberry	Westlicher Zürgelbaum	Cannabaceae	forest tree	kollin	midlands, Alps, Jura	neophytic	infoflora, Flora Helvetica App
Cercidiphyllum japonicum Siebold & Zucc. Ex. J.J. Hoffm.	Katsura Tree	Japanischer Kuchenbaum	Cercidiphyllaceae	forest tree	kollin(-montan)	midlands, Alps	neophytic	infoflora, Flora Helvetica App
Chaenomeles japonica (Thunb.) Lindl. ex Spach	/	Japanische Zierquitte	Rosaceae	shrub	kollin	midlands, Alps, Jura	neophytic	infoflora, Flora Helvetica App
Chamaecyparis lawsoniana (A.Murray bis( Parl.	Lawson Cypress	Lawsons Zypresse	Cupressaceae	forest tree	kollin-montan	midlands, Alps	neophytic	infoflora
Chamaecytisus hirsutus (L.) Link	/	Behaarter Zwergginster	Fabaceae	shrub	kollin-montan	Alps	indigene	infoflora
Chamaecytisus supinus (L.) Link	/	Niederiger Zwergginster	Fabaceae	shrub	kollin-montan	midlands, Alps, Jura	indigene	infoflora
Cistus salviifolius L.	/	Salbeiblättrige Zistrose	Cistaceae	shrub	kollin(-montan)	Alps	indigene	infoflora
Clematis alpina (L.) Mill.	/	Alpen-Waldrebe	Ranunculaceae	liana	(montan-)subalpin	Alps	indigene	infoflora
Clematis tangutica (Maxim.) Korsh.	/	Tungusen-Waldrebe	Ranunculaceae	liana	kollin	midlands, Alps, Jura	neophytic	infoflora
Clematis vitalba L.	Old Man's Beard	Gemeine Waldrebe, Niele	Ranunculaceae	liana	kollin-montan(-subalpin)	midlands, Alps, Jura	indigene	infoflora
Clematis viticella L.	/	Italienische Waldrebe	Ranunculaceae	liana	kollin	midlands, Alps, Jura	neophytic	infoflora
Clerodendrum trichotomum Thunb.	/	Japanischer Losbaum	Lamiaceae	forest tree	kollin	midlands, Alps	neophytic	infoflora, Flora Helvetica App
Colutea arborescens L.	Common Bladder Senna	Blasenstrauch	Fabaceae	shrub	kollin(-montan)	midlands, Alps, Jura	indigene	infoflora
Cornus mas L.	Cornelian Cherry	Kornelkirsche	Cornaceae	shrub	kollin(-montan)	midlands, Alps, Jura	indigene	infoflora
Cornus sanguinea L.	Common Dogwood	Hartriegel, Roter Hornstrauch	Cornaceae	shrub	kollin(-montan)	midlands, Alps, Jura	indigene	infoflora
Coronilla minima L.	/	Kleine Kronwicke	Fabaceae	shrub	kollin(-montan)	Alps	indigene	infoflora
Coronilla vaginalis Ledeb.	/	Scheiden-Kronwicke	Fabaceae	shrub	(kollin-)montan-subalpin(-alpin)	midlands, Alps, Jura	indigene	infoflora
Corylus avellana L.	Cobnut	Haselstrauch	Betulaceae	shrub	kollin-subalpin	midlands, Alps, Jura	indigene	infoflora
Corylus colurna L.	Turkish Hazel	Baumhasel	Betulaceae	forest tree	kollin	midlands, Jura	neophytic	infoflora, Flora Helvetica App
Corylus maxima Mill.	Filbert	Lambertshasel	Betulaceae	shrub or tree	kollin-montan	midlands, Alps, Jura	neophytic	infoflora, Flora Helvetica App
Cotinus coggygria Scop.	Smoke Tree	Perückenstrauch	Anacardiaceae	shrub	kollin-montan	midlands, Alps, Jura	indigene	infoflora
Cotoneaster adpressus Bois	/	Sparrige Zwergmispel	Rosaceae	shrub	kollin	midlands, Jura	neophytic	infoflora, Flora Helvetica App
Cotoneaster bullatus Bois	/	Blasige Steinmispel	Rosaceae	shrub	kollin	midlands, Alps, Jura	neophytic	infoflora, Flora Helvetica App
Cotoneaster dammeri C.K.Schneid.	/	Teppich-Steinmispel	Rosaceae	shrub	kollin-montan	midlands, Alps, Jura	neophytic	infoflora, Flora Helvetica App
Cotoneaster dielsianus E.Pritz.	/	Diels' Steinmispel	Rosaceae	shrub	kollin-montan	midlands, Alps, Jura	neophytic	infoflora, Flora Helvetica App
Cotoneaster divaricatus Rehder & E.H. Wilson	/	Spreizende Steinmispel	Rosaceae	shrub	kollin-montan	midlands, Alps, Jura	neophytic	infoflora, Flora Helvetica App
Cotoneaster franchetii Bois	/	Franchets Zwergmispel	Rosaceae	shrub	kollin-montan	midlands, Alps, Jura	neophytic	infoflora, Flora Helvetica App
Cotoneaster integerrimus Medik.	/	Kahle Steinmispel	Rosaceae	shrub	montan-subalpin(-alpin)	midlands, Alps, Jura	indigene	infoflora
Cotoneaster integrifolius (Roxb.) G.Klotz	/	Ganzrandige Zwergmispel	Rosaceae	shrub	kollin	midlands, Alps, Jura	neophytic	infoflora, Flora Helvetica App
Cotoneaster microphyllus G.Lodd.	Rose Box	Kleinblättrige Zwergmispel	Rosaceae	shrub	kollin	midlands, Jura	neophytic	infoflora, Flora Helvetica App
Cotoneaster salicifolius Franch.	/	Weidenblättrige Steinmispel	Rosaceae	shrub	kollin	midlands, Alps, Jura	neophytic	infoflora, Flora Helvetica App
Cotoneaster tomentosus (Aiton) Lindl.	/	Filzige Steinmispel	Rosaceae	shrub	kollin-montan(-subalpin)	midlands, Alps, Jura	indigene	infoflora
Cotoneaster x suecicus G.Klotz	/	Schwedische Steinmispel	Rosaceae	shrub	kollin-montan	midlands, Alps, Jura	neophytic	infoflora, Flora Helvetica App
Crataegus laevigata (Poir.) DC.	Paul's Double Scarlet Thorn	Zweigriffeliger Weissdorn	Rosaceae	shrub	kollin-montan	midlands, Alps, Jura	indigene	infoflora
Crataegus lindmanii Hrabetova	Glastonbury Thorn	Lindmans Weissdorn	Rosaceae	shrub	kollin	midlands, Jura	indigene	infoflora, Flora Helvetica App
Crataegus monogyna Jacq.	/	Eingriffeliger Weissdorn	Rosaceae	shrub	kollin-montan	midlands, Alps, Jura	indigene	infoflora
Crataegus rhipidophylla Gand.	/	Grosskelchiger Weissdorn	Rosaceae	shrub	kollin-montan	midlands, Alps, Jura	indigene	infoflora
Cupressus sempervirens L.	Italian Cypress	Echte Zypresse	Cupressaceae	forest tree	kollin	midlands, Alps	neophytic	infoflora
Cydonia oblonga Mill.	Quince	Quittenbaum	Rosaceae	shrub or tree	kollin-montan	midlands, Alps, Jura	neophytic	infoflora
Cytisophyllum sessilifolium O.Lang	/	Blattstielloser Geissklee	Fabaceae	shrub	kollin	midlands, Alps	neophytic	infoflora, Flora Helvetica App
Cytisus decumbens (Durande) Spach	/	Niederliegender Geissklee	Fabaceae	shrub	kollin-montan	midlands, Jura	indigene	infoflora
Cytisus emeriflorus Rchb.	/	Bergamasker Geissklee	Fabaceae	shrub	kollin-montan	Alps	indigene	infoflora
Cytisus nigricans L.	/	Schwarzwerdender Geissklee	Fabaceae	shrub	kollin-montan	midlands, Alps	indigene	infoflora
Cytisus scoparius (L.) Link	Common Broom	Besenginster	Fabaceae	shrub	kollin-montan	midlands, Alps, Jura	indigene	infoflora
Daphne alpina L.	/	Alpen-Seidelbast	Thymelaeaceae	shrub	kollin-subalpin	Alps, Jura	indigene	infoflora
Daphne cneorum Gueldenst. Ex Ledeb.	Garland Flower	Flaumiger Seidelbast, Fluhröschen	Thymelaeaceae	shrub	kollin-montan(-subalpin)	midlands, Alps, Jura	indigene	infoflora
Daphne laureola L.	Spurge Laurel	Lorbeer-Seidelbast	Thymelaeaceae	shrub	kollin-montan	midlands, Alps, Jura	indigene	infoflora
Daphne mezereum L.	Mezereon	Echter Seidelbast	Thymelaeaceae	shrub	kollin-subalpin(-alpin)	midlands, Alps, Jura	indigene	infoflora
Daphne striata Tratt.	/	Gestreifter Seidelbast	Thymelaeaceae	shrub	subalpin-alpin	Alps	indigene	infoflora
Deutzia crenata Siebold & Zucc.	/	Gekerbtblättrige Deutzie	Hydrangeaceae	shrub	kollin	midlands, Alps	neophytic	infoflora, Flora Helvetica App
Deutzia scabra Thunb.	/	Maiblumenstrauch	Hydrangeaceae	shrub	kollin	midlands, Alps, Jura	neophytic	infoflora, Flora Helvetica App
Dorycnium germanicum (gremli) Rikli	/	Deutscher Backenklee	Fabaceae	shrub	kollin(-montan)	Alps	indigene	infoflora
Dorycnium herbaceum Vill.	/	Krautiger Backenklee	Fabaceae	shrub	kollin(-montan)	midlands, Alps	indigene	infoflora
Dryas octopetala L.	Mountain Avens	Silberwurz	Rosaceae	shrub	subalpin-alpin	midlands, Alps, Jura	indigene	infoflora
Elaeagnus angustifolia Blanco	Oleaster	Schmalblättrige Ölweide	Elaeagnaceae	shrub	kollin-montan	midlands, Alps	neophytic	infoflora, Flora Helvetica App
Elaeagnus pungens Thunb.	/	Stechende Ölweide	Elaeagnaceae	shrub	kollin	midlands, Alps	neophytic	infoflora
Empetrum nigrum L.	/	Krähenbeere	Ericaceae	shrub	montan-alpin	Alps, Jura	indigene	infoflora, Flora Helvetica App
Ephedra helvetica C.A.Mey.	/	Schweizer Meerträubchen	Ephedraceae	shrub	kollin-montan	Alps	indigene	infoflora
Erica carnea L.	/	Schneeheide, Erika	Ericaceae	shrub	(kollin-)montan-subalpin(-alpin)	midlands, Alps, Jura	indigene	infoflora
Erica tetralix L.	Cross-leaved Heath	Glockenheide	Ericaceae	shrub	montan	midlands, Alps, Jura	neophytic	infoflora
Erica vagans L.	Cornish Heath	Wanderheide	Ericaceae	shrub	kollin	(midlands) lokal ausgestorben	indigene	infoflora
Eriobotrya japonica (Thunb.) Lindl.	/	Japanische Wollmispel	Rosaceae	forest tree	kollin	midlands, Alps, Jura	neophytic	infoflora, Flora Helvetica App
Euonymus europaeus L.	Common Spindle Tree	Gemeines Pfaffenhütchen, Gemeiner Spindelstrauch	Celastraceae	shrub	kollin-montan	midlands, Alps, Jura	indigene	infoflora
Euonymus japonicus Thunb.	/	Japanisches Pfaffenhütchen	Celastraceae	shrub	kollin	midlands, Alps	neophytic	infoflora, Flora Helvetica App
Euonymus latifolius (L.) Mill.	Large-leaved spindle	Breitblättriges Pfaffenhütchen	Celastraceae	shrub	kollin-montan(-subalpin)	midlands, Alps, Jura	indigene	infoflora
Fagus sylvatica L.	Common Beech	Rot-Buche	Fagaceae	forest tree	(kollin)montan(-subalpin)	midlands, Alps, Jura	indigene	infoflora
Fallopia aubertii (L.Henry) Holub	/	Auberts Windenknöterich, Silberregen	Polygonaceae	liana	kollin	midlands, Alps, Jura	neophytic	infoflora
Fallopia convolvulus (L.)A.Löve	/	Gemeiner Windenknöterich	Polygonaceae	liana	kollin-montan(-subalpin)	midlands, Alps, Jura	Archaeophyt	infoflora
Fallopia dumetorum (L.) Holub	/	Hecken-Windenknöterich	Polygonaceae	liana	kollin-montan	midlands, Alps, Jura	indigene	infoflora
Ficus carica L.	Edible Fig	Feigenbaum	Moraceae	shrub or tree	kollin	midlands, Alps, Jura	Archaeophyt	infoflora
Forsythia suspensa (Thunb. Vahl)	Weeping Forsythia	Hänge-Forsythie	Oleaceae	shrub	kollin-montan	midlands, Alps	neophytic	infoflora, Flora Helvetica App
Forsythia x intermedia Zabel	/	Forsythie	Oleaceae	shrub	kollin-montan	midlands, Alps, Jura	neophytic	infoflora, Flora Helvetica App
Frangula alnus Mill.	Alder Buckthorn	Faulbaum	Rhamanaceae	shrub	kollin-montan	midlands, Alps, Jura	indigene	infoflora, Flora Helvetica App
Fraxinus excelsior L.	Common Ash	Gemeine Esche	Oleaceae	forest tree	kollin-montan	midlands, Alps, Jura	indigene	infoflora
Fraxinus ornus L.	Manna Ash	Manna-Esche, Blumen-Esche	Oleaceae	forest tree	kollin(-montan)	midlands, Alps, Jura	indigene	infoflora
Fraxinus pennsylvanica Marshall	Green Ash	Rot-Esche	Oleaceae	forest tree	kollin-montan	midlands	indigene	infoflora, Flora Helvetica App
Fumana ericoides (Cav.) Gand.	/	Aufrechtes Heideröschen	Cistaceae	shrub	kollin(-montan)	midlands, Alps, Jura	indigene	infoflora
Fumana procumbens (Dunal) Gren. & Godr.	/	Niederliegendes Heideröschen	Cistaceae	shrub	kollin-montan	midlands, Alps, Jura	indigene	infoflora
Genista germanica Brot.	/	Deutscher Ginster	Fabaceae	shrub	kollin-montan(-subalpin)	midlands, Alps, Jura	indigene	infoflora
Genista pilosa L.	Hairy Greenwood	Behaarter Ginster	Fabaceae	shrub	kollin-montan(-subalpin)	midlands, Alps, Jura	indigene	infoflora
Genista radiata (L.) Scop	Rayed Broom	Kugel-Ginster	Fabaceae	shrub	kollin-montan(-subalpin)	Alps, Jura	indigene	infoflora
Genista sagittalis L.	Arrow Broom	Flügel-Ginster	Fabaceae	shrub	kollin-montan(-subalpin)	midlands, Alps, Jura	indigene	infoflora
Genista tinctoria L.	Dyer's Greenwood	Färber-Ginster	Fabaceae	shrub	kollin-montan	midlands, Alps, Jura	indigene	infoflora
Ginkgo biloba L.	Maidenhair Tree		Ginkgoaceae	forest tree		midlands, Alps	neophytic	infoflora
Gleditsia triacanthos L.	Golden Honey Locust	Gleditschie	Fabaceae	forest tree	kollin	midlands, Alps, Jura	neophytic	infoflora, Flora Helvetica App
Hedera helix L.	Common Ivy	Efeu	Araliaceae	liana	kollin-montan	midlands, Alps, Jura	indigene	infoflora
Helianthemum alpestre (Jacq.) DC.	/	Alpen-Sonnenröschen	Cistaceae	shrub	(montan-)subalpin-alpin	Alps, Jura	indigene	infoflora
Helianthemum apenninum (L.) Mill.	White Rock-rose	Apenninen-Sonnenröschen	Cistaceae	shrub	kollin(-montan)	Alps	indigene	infoflora
Helianthemum canum (L.) Hornem.	/	Graufilziges Sonnenröschen	Cistaceae	shrub	kollin-montan(-subalpin)	Alps, Jura	indigene	infoflora
Helianthemum nummularium (L.) Mill.	Common Rock Rose	Gemeines Sonnenröschen	Cistaceae	shrub	kollin-alpin	midlands, Alps, Jura	indigene	infoflora
Hibiscus syriacus L.	/	Straucheibisch, Gartenhibiskus	Malvaceae	shrub	kollin	midlands, Alps, Jura	neophytic	infoflora
Hippocrepis emerus L.	Scorpion Senna	Strauchwicke	Fabaceae	shrub	kollin-montan	midlands, Alps, Jura	indigene	infoflora
Hippophae rhamnoides L.	Sea Buckthorn	Sanddorn	Elaeagnaceae	shrub	kollin-montan(-subalpin)	midlands, Alps, Jura	indigene	infoflora
Humulus lupulus L.	/	Hopfenbuche	Cannabaceae	liana	kollin-(montan)	midlands, Alps, Jura	indigene	infoflora
Hyssopus officinalis L.	/	Echter Ysop	Lamiaceae	shrub	kollin-montan	midlands, Alps, Jura	indigene	infoflora
Ilex aquifolium L.	Common Holly	Stechpalme	Aquifoliaceae	shrub or tree	kollin-montan	midlands, Alps, Jura	indigene	infoflora
Jasminum fruticans L.	/	Strauchiger Jasmin	Oleaceae	shrub	kolllin-montan	midlands, Alps, Jura	neophytic	infoflora, Flora Helvetica App
Jasminum nudiflorum Lindl.	Winter Jasmine	Winter-Jasmin	Oleaceae	shrub	kollin-montan	midlands, Alps, Jura	neophytic	infoflora, Flora Helvetica App
Jasminum officinale L.	Common Jasmine	Echter Jasmin	Oleaceae	liana	kollin-montan	midlands, Alps	neophytic	infoflora, Flora Helvetica App
Juglans ailantifolia Carrière	Japanese Walnut	Japanische Walnuss	Juglandaceae	forest tree	kollin	midlands, Alps	neophytic	infoflora, Flora Helvetica App
Juglans nigra L.	Black Walnut		Juglandaceae	forest tree		midlands, Alps, Jura	Kultivierte Pflanze	infoflora
Juglans regia L.	Common Walnut	Walnussbaum, Nussbaum	Juglandaceae	fruit tree	kollin-montan	midlands, Alps, Jura	Archaeophyt	infoflora
Juniperus communis L.	Common Juniper	Echter Wachholder	Cupressaceae	shrub	kollin-alpin	midlands, Alps, Jura	indigene	infoflora, Flora Helvetica App
Juniperus sabina L.	Savin	Sefistrauch	Cupressaceae	shrub	kollin-subalpin(-alpin)	Alps, Jura	indigene	infoflora
Kerria japonica (L.) DC.	/	Japanisches Goldröschen	Rosaceae	shrub	kollin	midlands, Alps, Jura	neophytic	infoflora, Flora Helvetica App
Koelreuteria paniculata Laxm.	Golden Rain Tree	Blasenesche	Sapindaceae	shrub or tree	kollin-montan	midlands, Alps, Jura	neophytic	infoflora, Flora Helvetica App
Laburnum alpinum (Mill.) Bercht. & J.Presl	/	Alpen-Goldregen	Fabaceae	shrub or tree	kollin-montan(-subalpin)	midlands, Alps, Jura	indigene	infoflora
Laburnum anagyroides Medik.	Common Laburnum	Gemeiner Goldregen	Fabaceae	shrub or tree	kollin-montan(-subalpin)	midlands, Alps, Jura	indigene	infoflora
Larix decidua Mill.	European Larch	Europäische Lärche	Pinaceae	forest tree	Subalpin	Alps	indigene	infoflora
Larix kaempferi (Lamb.) Carrière	Japanese Larch	Japanische Lärche	Pinaceae	forest tree	(kollin)-montan	midlands, Alps	neophytic	infoflora, Flora Helvetica App
Laurus nobilis L.	Bay Laurel	Edel-Lorbeer	Lauraceae	shrub or tree	kollin	midlands, Alps, Jura	Archaeophyt	infoflora
Lavandula angustifolia Mill.	Common Lavender	Echter Lavendel	Lamiaceae	shrub	kollin-montan	midlands, Alps, Jura	neophytic	infoflora
Ligustrum lucidum W.T.Aiton	Glossy Privet	Baum-Liguster	Oleaceae	forest tree	kollin-montan	midlands, Alps	neophytic	infoflora, Flora Helvetica App
Ligustrum ovalifolium Hassk.	Golden Privet	Ovalblättriger Liguster	Oleaceae	shrub	kollin	midlands, Alps, Jura	neophytic	infoflora, Flora Helvetica App
Ligustrum vulgare L.	Common Privet	Gemeiner Liguster	Oleaceae	shrub	kollin(-montan)	midlands, Alps, Jura	indigene	infoflora
Loiseleuria procumbens (L.) Loisel.	/	Alpenazalee	Ericaceae	shrub	subalpin-alpin	Alps	indigene	infoflora
Lonicera alpigena L.	/	Alpen-Heckenkirsche, Alpen-Geissblatt	Caprifoliaceae	shrub	(kollin-)montan-subalpin	midlands, Alps, Jura	indigene	infoflora
Lonicera caerulea L.	Blue Bearded Honeysuckle	Blaue Heckenkirsche, Blaues Geissblatt	Caprifoliaceae	shrub	(montan-)subalpin(alpin)	midlands, Alps, Jura	indigene	infoflora
Lonicera caprifolium L.	/	Garten-Geissblatt	Caprifoliaceae	liana	kollin	midlands, Alps, Jura	neophytic	infoflora, Flora Helvetica App
Lonicera etrusca Santi	/	Etrusker Geissblatt	Caprifoliaceae	liana	kollin	Alps	indigene	infoflora
Lonicera nigra L.	/	Schwarze Heckenkirsche, schwarzes Geissblatt	Caprifoliaceae	shrub	(kollin-)montan-subalpin	midlands, Alps, Jura	indigene	infoflora
Lonicera nitida E.H.Wilson	Poor Man's Box	Immergrüne Heckenkirsche	Caprifoliaceae	shrub	kollin-montan	midlands, Alps, Jura	neophytic	infoflora, Flora Helvetica App
Lonicera periclymenum L.	Woodbine	Wald-Geissblatt, Windendes Geissblatt	Caprifoliaceae	liana	kollin(-montan)	midlands, Alps, Jura	indigene	infoflora
Lonicera tatarica L.	Tatarian Honeysuckle	Tataren-Heckenkirsche, Tataren-Geissblatt	Caprifoliaceae	shrub	kollin	midlands, Alps, Jura	neophytic	infoflora
Lonicera xylosteum L.	Fly Honeysuckle	Rote Heckenkirsche, Rotes Geissblatt, Beinholz	Caprifoliaceae	shrub	kollin-montan(-subalpin)	midlands, Alps, Jura	indigene	infoflora
Lycium barbarum L.	/	Bocksdorn	Solanaceae	shrub	kollin(-montan)	midlands, Alps, Jura	neophytic	infoflora
Lycium chinense Mill.	Chinese Matrimony Vine	Chinesischer Bocksdorn	Solanaceae	shrub	/	midlands, Alps, Jura	neophytic	infoflora, Flora Helvetica App
Mahonia aquifolium Pursh	/	Mahonie	Berberidaceae	shrub	kollin-montan	midlands, Alps, Jura	neophytic	infoflora
Mahonia bealei (Fortune) Carrière	/	Beales Mahonie	Berberidaceae	shrub	kollin	midlands, Alps	neophytic	infoflora, Flora Helvetica App
Malus pumila Mill.	Apple	Kultur-Apfelbaum	Rosaceae	fruit tree	kollin-montan	midlands, Alps, Jura	neophytic	infoflora
Malus sylvestris (L.) Mill.	Common Crab Apple	Holz-Apfelbaum	Rosaceae	shrub or tree	kollin-montan	midlands, Alps, Jura	indigene	infoflora
Mespilus germanica L.	Medlar	Echte Mispel	Rosaceae	shrub or tree	kollin	midlands, Alps, Jura	Archaeophyt	infoflora
Morus alba L.	White Mulberry	Weisser Maulbeerbaum	Moraceae	shrub or tree	kollin	midlands, Alps, Jura	neophytic	infoflora
Morus nigra L.	Black Mulberry	Schwarzer Maulbeerbaum	Moraceae	shrub or tree	kollin	midlands, Alps, Jura	neophytic	infoflora
Myricaria germanica (L.) Desv.	/	Deutsche Tamariske	Tamaricaceae	shrub	kollin-montan(-subalpin)	midlands, Alps, Jura	indigene	infoflora
Olea europaea L.	Olive	Olivenbaum, Ölbaum	Oleaceae	shrub or tree	kollin	midlands, Alps, Jura	neophytic	infoflora, Flora Helvetica App
Ononis rotundifolia L.	Round-leaved restharrow	Rundblättrige Hauhechel	Fabaceae	shrub	kollin-montan(-subalpin)	midlands, Alps, Jura	indigene	infoflora
Ononis spinosa L.	Spiny Restharrow	Dornige Hauhechel	Fabaceae	shrub	kollin-montan	midlands, Alps, Jura	indigene	infoflora
Ostrya carpinifolia Scop.	Hop Hornbeam	Hopfenbuche	Betulaceae	forest tree	kollin-montan	Alps	indigene	infoflora
Parthenocissus tricuspidata (Siebold & Zucc.) Planch.	Boston Ivy	Dreispitzige Jungfernrebe	Vitaceae	liana	kollin(-montan)	midlands, Alps, Jura	neophytic	infoflora
Philadelphus coronarius L.	Mock Orange	Pfeifenstrauch	Hydrangeaceae	shrub	kollin	midlands, Alps, Jura	neophytic	infoflora
Physocarpus opulifolius (L.) Maxim.	Nine Bark	Blasenspiere	Rosaceae	shrub	kollin	midlands, Alps	neophytic	infoflora, Flora Helvetica App
Picea abies (L.) H.Karst.	Norway Spruce	Fichte, Rottanne	Pinaceae	forest tree	(kollin-)montan-subalpin	midlands, Alps, Jura	indigene	infoflora
Pinus cembra L.	Arolla Pine	Arve	Pinaceae	forest tree	subalpin-(alpin)	Alps	indigene	infoflora
Pinus mugo Turra	Dwarf Mountain Pine	Berg-Föhre	Pinaceae		montan-subalpin	midlands, Alps, Jura	indigene	infoflora, Flora Helvetica App
Pinus nigra J.F.Arnold	Black Pine	Schwarz-Föhre	Pinaceae	forest tree	kollin-montan	midlands, Alps, Jura	neophytic	infoflora
Pinus pinea L.	Stone Pine	Pinie	Pinaceae	fruit tree	kollin	midlands, Alps	neophytic	infoflora, Flora Helvetica App
Pinus strobus L.	White Pine	Weymouths-Kiefer	Pinaceae	forest tree	kollin(-montan)	midlands, Alps, Jura	neophytic	infoflora
Pinus sylvestris L.	Scots Pine	Wald-Föhre, Wald-Kiefer	Pinaceae	forest tree	kollin-subalpin	midlands, Alps, Jura	indigene	infoflora
Pittosporum tobira (Thunb.) W.T.Aiton	Japanese Pittosporum	Chinesische Klebsame	Pittosporaceae	shrub	kollin	midlands, Alps	neophytic	infoflora, Flora Helvetica App
Platanus orientalis L.	Oriental Plane	Asiatische Platane	Platanaceae	forest tree	kollin	midlands, Alps, Jura	neophytic	infoflora
Platanus x hispanica Mill. Ex Münchh.	London Plane	Bastard-Platane	Platanaceae	forest tree	kollin	midlands, Alps, Jura	neophytic	infoflora
Platycladus orientalis (L.) Franco	Chinese Arbor-vitae	Orientalischer Lebensbaum	Cupressaceae	forest tree	kollin	midlands, Alps, Jura	neophytic	infoflora
Populus alba L.	Bolle's Poplar	Silber-Pappel	Salicaceae	forest tree	kollin	midlands, Alps, Jura	indigene	infoflora
Populus nigra subsp. Nigra	Black Poplar	Gewöhnliche Schwarz-Pappel	Salicaceae	forest tree	kollin-montan	midlands, Alps, Jura	indigene	infoflora
Populus nigra subsp. Pyramidalis	Black Poplar	Pyramiden-Schwarz-Pappel	Salicaceae	forest tree	kollin	midlands, Alps, Jura	neophytic	infoflora
Populus tremula L.	Aspen	Zitter-Pappel, Espe	Salicaceae	forest tree	kollin-subalpin	midlands, Alps, Jura	indigene	infoflora
Populus x canadensis F.Michx.	Golden Poplar	Kanadische Pappel	Salicaceae	forest tree	kollin-montan	midlands, Alps, Jura	neophytic	infoflora, Flora Helvetica App
Populus x canescens (Aiton) Sm.	Grey Poplar	Grau-Pappel	Salicaceae	forest tree	kollin	midlands, Alps, Jura	indigene	infoflora, Flora Helvetica App
Potentilla fruticosa L.	Shrubby Cinquefoil	Strauch-Fingerkraut	Rosaceae	shrub	montan-subalpin	midlands, Alps, Jura	neophytic	infoflora, Flora Helvetica App
Prunus armeniaca L.	/	Aprikosenbaum, Marille	Rosaceae	fruit tree	kollin	midlands, Alps, Jura	neophytic	infoflora
Prunus avium (L.) L.	Gean	Süsskirsche	Rosaceae	fruit tree	kollin(-montan)	midlands, Alps, Jura	indigene	infoflora
Prunus cerasifera Ehrh.	Cherry Plum	Kirschpflaume	Rosaceae	shrub or tree	kollin	midlands, Alps, Jura	neophytic	infoflora, Flora Helvetica App
Prunus cerasus L.	All Saints Cherry	Sauerkirsche, Weichselkirsche	Rosaceae	fruit tree	kollin-montan	midlands, Alps, Jura	neophytic	infoflora
Prunus domestica L.	Garden Plum	Zwetschgenbaum	Rosaceae	fruit tree	kollin	midlands, Alps, Jura	neophytic	infoflora, Flora Helvetica App
Prunus dulcis (Mill.) D.A.Webb	Almond	Mandelbaum	Rosaceae	fruit tree	kollin	midlands, Alps	neophytic	infoflora
Prunus mahaleb L.	St. Lucie Cherry	Felsenkirsche	Rosaceae	shrub or tree	kollin-montan	midlands, Alps, Jura	indigene	infoflora
Prunus padus L.	Bird Cherry	Traubenkirsche	Rosaceae	shrub or tree	kollin-montan	midlands, Alps, Jura	indigene	infoflora, Flora Helvetica App
Prunus persica Mill.	Common Peach	Pfirsichbaum	Rosaceae	fruit tree	kollin	midlands, Alps, Jura	neophytic	infoflora
Prunus spinosa L.	Blackthorn	Schwarzdorn	Rosaceae	shrub	kollin-montan	midlands, Alps, Jura	indigene	infoflora
Pseudotsuga menziesii (Mirb.) Franco	Douglas Fir	Douglasfichte	Pinaceae	forest tree	kollin-montan	midlands, Alps, Jura	neophytic	infoflora
Pterocarya fraxinifolia (Poir.) Spach	Caucasian Wing-nut	Kaukasische Flügelnuss	Juglandaceae	forest tree	kollin	midlands, Alps	neophytic	infoflora
Punica granatum L.	Pomegranate	Granatapfelbaum	Lythraceae	shrub or tree	kollin	midlands, Alps	neophytic	infoflora
Pyracantha coccinea M.Roem.	Buisson Ardent	Feuerdorn	Rosaceae	shrub	kollin	midlands, Alps, Jura	neophytic	infoflora, Flora Helvetica App
Pyrus communis L.	Pear	Kultur-Birnbaum	Rosaceae	fruit tree	kollin	midlands, Alps, Jura	Kultivierte Pflanze	infoflora, Flora Helvetica App
Pyrus nivalis Lindl.	Snow Pear	Schnee-Birnbaum	Rosaceae	shrub or tree	kollin-montan	midlands, Alps, Jura	indigene	infoflora
Pyrus pyraster (L.) Burgsd.	/	Wilder Birnbaum	Rosaceae	shrub or tree	kollin-montan	midlands, Alps, Jura	indigene	infoflora
Quercus cerris Pall.	Turkey Oak	Zerr-Eiche	Fagaceae	forest tree	kollin	midlands, Alps, Jura	indigene	infoflora
Quercus ilex Lour.	Holm Oak	Stein-Eiche	Fagaceae	forest tree	kollin	midlands, Alps, Jura	neophytic	infoflora
Quercus palustris Münchh.	Pin Oak	Sumpf-Eiche	Fagaceae	forest tree	kollin	midlands, Jura	neophytic	infoflora, Flora Helvetica App
Quercus petraea (Matt.) Liebl.	Sessile Oak	Trauben-Eiche	Fagaceae	forest tree	kollin(-montan)	midlands, Alps, Jura	indigene	infoflora
Quercus pubescens Willd.	Downy Oak	Flaum-Eiche	Fagaceae	forest tree	kollin-(montan)	midlands, Alps, Jura	indigene	infoflora
Quercus robur L.	Cluster Oak	Stiel-Eiche	Fagaceae	forest tree	kollin(-montan)	midlands, Alps, Jura	indigene	infoflora
Quercus rubra L.	Red Oak	Rot-Eiche	Fagaceae	forest tree	kollin-montan	midlands, Alps, Jura	neophytic	infoflora
Rhamnus alpina L.	/	Alpen-Kreuzdorn	Rhamnaceae	shrub	(kollin-)montan(-subalpin)	midlands, Alps, Jura	indigene	infoflora
Rhamnus cathartica L.	Common Buckthorn	Purgier-Kreuzdorn	Rhamnaceae	shrub	kollin-montan	midlands, Alps, Jura	indigene	infoflora
Rhamnus pumila L.	/	Zwerg-Kreuzdorn	Rhamnaceae	shrub	(kollin-)montan-subalpin(-alpin)	midlands, Alps	indigene	infoflora
Rhamnus saxatilis Jacq.	/	Felsen-Kreuzdorn	Rhamnaceae	shrub	kollin-montan	midlands, Alps	indigene	infoflora, Flora Helvetica App
Rhododendron ferrugineum L.	Alpen Rose	Rostblättrige Alpenrose	Ericaceae	shrub	(montan-)subalpin(-alpin)	midlands, Alps, Jura	indigene	infoflora
Rhododendron hirsutum L.	Hairy Alpen Rose	Bewimperte Alpenrose, Behaarte Alpenrose, Steinrose	Ericaceae	shrub	(montan-)subalpin(-alpin)	midlands, Alps, Jura	indigene	infoflora
Ribes alpinum L.	Alpine Currant	Alpen-Johannisbeere	Grossulariaceae	shrub	montan-subalpin	midlands, Alps, Jura	indigene	infoflora
Ribes aureum Pursh	Buffalo Currant	Gold-Johannisbeere	Grossulariaceae	shrub	kollin-montan	midlands, Alps, Jura	neophytic	infoflora, Flora Helvetica App
Ribes nigrum L.	Black Currant	Schwarze Johannisbeere	Grossulariaceae	shrub	kollin	midlands, Alps, Jura	neophytic	infoflora, Flora Helvetica App
Ribes petraeum Wulfen	/	Felsen-Johannisbeere	Grossulariaceae	shrub	(montan-)subalpin(-alpin)	midlands, Alps, Jura	indigene	infoflora
Ribes rubrum L.	Red Currant	Rote Johannisbeere	Grossulariaceae	shrub	kollin-montan	midlands, Alps, Jura	neophytic	infoflora
Ribes sanguineum Pursh	Flowering Currant	Blut-Johannisbeere	Grossulariaceae	shrub	kollin-montan	midlands, Jura	neophytic	infoflora, Flora Helvetica App
Ribes uva-crispa L.	Gooseberry	Stachelbeere	Grossulariaceae	shrub	kollin-montan(-subalpin)	midlands, Alps, Jura	indigene	infoflora
Rosa abietina Gren. ex Christ	/	Tannen-Rose	Rosaceae	shrub	kollin-montan(-subalpin)	midlands, Alps, Jura	indigene	infoflora
Rosa agrestis Savi	/	Acker-Rose	Rosaceae	shrub	kollin-montan	midlands, Alps, Jura	indigene	infoflora
Rosa arvensis L.	Field Rose	Feld-Rose	Rosaceae	liana	kollin-montan	midlands, Alps, Jura	indigene	infoflora
Rosa caesia Sm.	/	Lederblättrige Rose	Rosaceae	shrub	montan-subalpin	midlands, Alps, Jura	indigene	infoflora
Rosa canina L.	Dog Rose	Hunds-Rose	Rosaceae	shrub	kollin-montan(-subalpin)	midlands, Alps, Jura	indigene	infoflora
Rosa chavinii Rapin ex Reut.	/	Chavins Rose	Rosaceae	shrub	kollin-montan	Alps, Jura	indigene	infoflora
Rosa corymbifera Borkh.	/	Busch-Rose	Rosaceae	shrub	kollin-montan(-subalpin)	midlands, Alps, Jura	indigene	infoflora
Rosa dumalis Bechst.	/	Vogesen-Rose	Rosaceae	shrub	montan-subalpin	midlands, Alps, Jura	indigene	infoflora
Rosa elliptica Tausch	/	Duft-Rose	Rosaceae	shrub	kollin-montan(-subalpin)	midlands, Alps, Jura	indigene	infoflora
Rosa gallica L.	French Rose	Essig-Rose	Rosaceae	shrub	kollin-montan	midlands, Alps	indigene	infoflora
Rosa glauca Dierb.	/	Bereifte Rose	Rosaceae	shrub	(kollin-)montan-subalpin	midlands, Alps, Jura	indigene	infoflora
Rosa gremlii (Christ) Gremli	/	Gremlis Rose	Rosaceae	shrub	kollin-subalpin	midlands, Alps, Jura	indigene	infoflora, Flora Helvetica App
Rosa inodora Fr.	/	Duftarme Rose	Rosaceae	shrub	montan	Alps	indigene	infoflora, Flora Helvetica App
Rosa jundzillii Besser	/	Raublättrige Rose	Rosaceae	shrub	kollin-montan	midlands, Alps, Jura	indigene	infoflora
Rosa majalis Herrm.	Cinnamon rose	Zimt-Rose	Rosaceae	shrub	kollin-montan(-subalpin)	midlands, Alps, Jura	indigene	infoflora
Rosa micrantha Borrer ex Sm.	/	Kleinblütige Rose	Rosaceae	shrub	kollin-montan	midlands, Alps, Jura	indigene	infoflora
Rosa mollis Sm.	/	Weiche Rose	Rosaceae	shrub	montan-subalpin	midlands, Alps, Jura	indigene	infoflora
Rosa montana Steven ex Besser	/	Berg-Rose	Rosaceae	shrub	kollin-subalpin(-alpin)	Alps, Jura	indigene	infoflora
Rosa pendulina L.	Alpine Rose	Alpen-Hagrose	Rosaceae	shrub	montan-subalpin(-alpin)	midlands, Alps, Jura	indigene	infoflora
Rosa pseudoscabriuscula (R.Keller) Henker & G. Schulze	/	Kratz-Rose	Rosaceae	shrub	montan	midlands, Alps, Jura	indigene	infoflora, Flora Helvetica App
Rosa rhaetica Gremli	/	Rätische Rose	Rosaceae	shrub	montan-subalpin	Alps	indigene	infoflora
Rosa rubiginosa L.	Sweet Briar	Wein-Rose	Rosaceae	shrub	kollin-montan(-subalpin)	midlands, Alps, Jura	indigene	infoflora
Rosa rugosa Thunb.	Ramanas Rose	Kartoffel-Rose, Runzelige Rose	Rosaceae	shrub	kollin-montan	midlands, Alps, Jura	neophytic	infoflora
Rosa sherardii Davies	Northern Downy Rose	Sherards Rose	Rosaceae	shrub	kollin-montan	midlands, Alps, Jura	indigene	infoflora
Rosa spinosissima Rydb.	Burnet Rose	Reichstachelige Rose, Bibernell-Rose	Rosaceae	shrub	kollin-subalpin	midlands, Alps, Jura	indigene	infoflora
Rosa stylosa Pers.	/	Griffel-Rose	Rosaceae	shrub	kollin-montan	midlands, Alps, Jura	indigene	infoflora
Rosa x subcanina (Christ) Vuk.	/	Langstielige Vogesen-Rose	Rosaceae	shrub	kollin-montan	midlands, Alps, Jura	indigene	infoflora
Rosa x subcollina (Christ) Vuk.	/	Hügel-Rose	Rosaceae	shrub	montan-subalpin	midlands, Alps, Jura	indigene	infoflora
Rosa tomentella Léman ex Cass.	/	Stumpfblättrige Rose	Rosaceae	shrub	kollin-subalpin	midlands, Alps, Jura	indigene	infoflora
Rosa tomentosa Schleich. Ex. Crép	Downy Rose	Filzige Rose	Rosaceae	shrub	kollin-montan	midlands, Alps, Jura	indigene	infoflora
Rosa uriensis Lagger & Puget ex Cottet	/	Uri-Rose	Rosaceae	shrub	montan-subalpin	midlands, Alps	indigene	infoflora
Rosa villosa Sm.	Apple Rose	Apfel-Rose	Rosaceae	shrub	montan-subalpin	midlands, Alps	indigene	infoflora
Rosa x polliniana Spreng.	/	Pollins Rose	Rosaceae	shrub	kollin-montan	midlands	indigene	infoflora
Rosmarinus officinalis L.	Rosemary	Rosmarin	Lamiaceae	shrub	kollin	midlands, Alps, Jura	Kultivierte Pflanze	infoflora
Rubus albiflorus Boulay & Lucand	/	Weissblütige Brombeere	Rosaceae	shrub	/	midlands	indigene	infoflora, Flora Helvetica App
Rubus baruthicus H.E.Weber	/	Bayreuther Haselblattbrombeere	Rosaceae	shrub	/	midlands	indigene	infoflora, Flora Helvetica App
Rubus bertramii G.Braun	/	Bertram-Brombeere	Rosaceae	shrub	/	midlands, Alps	indigene	infoflora, Flora Helvetica App
Rubus bifrons Vest	/	Zweifarbige Brombeere	Rosaceae	shrub	/	midlands, Alps, Jura	indigene	infoflora, Flora Helvetica App
Rubus bregutiensis A.Kern. Ex Focke	/	Bregenzer Brombeere	Rosaceae	shrub	/	midlands, Alps	indigene	infoflora, Flora Helvetica App
Rubus caesius L.	Dew Berry	Blaue Brombeere, Kratzbeere	Rosaceae	shrub	kollin-montan(-subalpin)	midlands, Alps, Jura	indigene	infoflora
Rubus canescens DC.	/	Filzige Brombeere	Rosaceae	shrub	kollin	midlands, Alps, Jura	indigene	infoflora, Flora Helvetica App
Rubus conspicuus Boulay	/	Ansehnliche Brombeere	Rosaceae	shrub	/	midlands, Jura	indigene	infoflora, Flora Helvetica App
Rubus corylifolius aggr.	/	Haselblatt-Brombeere	Rosaceae	shrub	kollin-montan	midlands, Alps, Jura	indigene	infoflora
Rubus distractus P.J.Müll ex Wirtg.	/	Spreizrispige Brombeere	Rosaceae	shrub	/	midlands, Jura	indigene	infoflora, Flora Helvetica App
Rubus flaccidifolius P.J.Müll	/	Schlaffblättrige Brombeere	Rosaceae	shrub	/	midlands, Alps	indigene	infoflora, Flora Helvetica App
Rubus flexuosus Lej. Ex K.Koch	/	Zickzackachsige Brombeere	Rosaceae	shrub	/	midlands, Alps, Jura	indigene	infoflora, Flora Helvetica App
Rubus foliosus Weihe	/	Blattreiche Brombeere	Rosaceae	shrub	/	midlands, Alps	indigene	infoflora, Flora Helvetica App
Rubus fruticosus aggr.	Bramble	Echte Brombeere	Rosaceae	shrub	kollin-subalpin	midlands, Alps, Jura	indigene und neophyticen	infoflora
Rubus glandulosus Bellardi	/	Drüsenreiche Brombeeren	Rosaceae	shrub	/	midlands, Alps	indigene	infoflora, Flora Helvetica App
Rubus gothicus Frid. & Gelert	/	Gothische Haselblattbrombeere	Rosaceae	shrub	/	/	indigene	infoflora, Flora Helvetica App
Rubus grabowskii Weihe ex Günther, Grab. & Wimm.	/	Grabowski-Brombeere	Rosaceae	shrub	/	midlands, Alps, Jura	indigene	infoflora, Flora Helvetica App
Rubus gremlii Focke	/	Gremli-Brombeere	Rosaceae	shrub	/	midlands, Jura	indigene	infoflora, Flora Helvetica App
Rubus grossus H.E.Weber	/	Grobe Haselblattbrombeere	Rosaceae	shrub	/	midlands	indigene	infoflora, Flora Helvetica App
Rubus hirtus-Komplex	/	Dunkeldrüsige Brombeeren	Rosaceae	shrub	/	midlands	indigene	infoflora, Flora Helvetica App
Rubus hystrix-Komplex	/	Stachelschwein-Brombeeren	Rosaceae	shrub	/	midlands, Alps	indigene	infoflora, Flora Helvetica App
Rubus idaeus L.	Raspberry	Himbeere	Rosaceae	shrub	kollin-subalpin(-alpin)	midlands, Alps, Jura	indigene	infoflora, Flora Helvetica App
Rubus integribasis W.M.Rogers	/	Grosse Sparrige Brombeere	Rosaceae	shrub	/	midlands	indigene	infoflora, Flora Helvetica App
Rubus laciniatus Willd.	/	Zipfelblättrige Brombeere	Rosaceae	shrub	kollin-montan	midlands, Alps, Jura	neophytic	infoflora, Flora Helvetica App
Rubus landoltii H.E.Weber	/	Landolt-Brombeere	Rosaceae	shrub	/	midlands, Alps	indigene	infoflora, Flora Helvetica App
Rubus macrophyllus Cariot	/	Grossblättrige Brombeere	Rosaceae	shrub	/	midlands	indigene	infoflora, Flora Helvetica App
Rubus mercieri Genev.	/	Mercier-Brombeere	Rosaceae	shrub	/	midlands, Alps, Jura	indigene	infoflora, Flora Helvetica App
Rubus montanus Lib. Ex Lej.	/	Berg-Brombeere	Rosaceae	shrub	/	midlands, Alps, Jura	indigene	infoflora, Flora Helvetica App
Rubus nessensis Weston	/	Loch-Ness-Brombeere, Halbaufrechte Brombeere	Rosaceae	shrub	/	midlands, Alps	indigene	infoflora, Flora Helvetica App
Rubus obtusangulus Gremli	/	Stumpfkantige Brombeere	Rosaceae	shrub	/	midlands, Alps	indigene	infoflora, Flora Helvetica App
Rubus odoratus L.	Flowering Raspberry	Zimt-Himbeere	Rosaceae	shrub	kollin	midlands, Alps, Jura	neophytic	infoflora
Rubus orthostachys G.Braun	/	Geradachsige Haselblattbrombeere	Rosaceae	shrub	/	/	indigene	infoflora, Flora Helvetica App
Rubus pedemontanus Pinkw.	/	Träufelspitzen-Brombeere	Rosaceae	shrub	/	midlands, Alps, Jura	indigene	infoflora, Flora Helvetica App
Rubus plicatus C.A:Mey.	/	Falten-Brombeere	Rosaceae	shrub	/	midlands, Alps	indigene	infoflora, Flora Helvetica App
Rubus praecox Bertol.	/	Robuste Brombeere	Rosaceae	shrub	/	midlands, Alps, Jura	indigene	infoflora, Flora Helvetica App
Rubus pseudopsis Gremli	/	Täuschende Haselblattbrombeere, Falsche Schweizer Haselblattbrombeere	Rosaceae	shrub	/	midlands, Alps	indigene	infoflora, Flora Helvetica App
Rubus radula P.J.Müll	/	Raspel-Brombeere	Rosaceae	shrub	/	midlands, Alps, Jura	indigene	infoflora, Flora Helvetica App
Rubus rhombicus H.E.Weber	/	Rhombische Haselblattbrombeere	Rosaceae	shrub	/	midlands, Alps, Jura	indigene	infoflora, Flora Helvetica App
Rubus rudis Weihe	/	Raue Brombeere	Rosaceae	shrub	/	midlands, Alps, Jura	indigene	infoflora, Flora Helvetica App
Rubus sulcatus Vest	/	Gefurchte Brombeere	Rosaceae	shrub	/	midlands, Jura	indigene	infoflora, Flora Helvetica App
Rubus tereticaulis P.J.Müll.	/	Rundstänglige Brombeere	Rosaceae	shrub	/	midlands, Alps, Jura	indigene	infoflora, Flora Helvetica App
Rubus ulmifolius Schott	Blackberry	Ulmenblättrige Brombeere	Rosaceae	shrub	kollin	midlands, Alps, Jura	indigene	infoflora, Flora Helvetica App
Rubus vestitus Weihe	/	Samt-Brombeere	Rosaceae	shrub	/	midlands, Alps, Jura	indigene	infoflora, Flora Helvetica App
Rubus villarsianus Focke ex Gremli	/	Villars-Haselblattbrombeere, Schweizer Haselblattbrombeere	Rosaceae	shrub	/	midlands, Alps, Jura	indigene	infoflora, Flora Helvetica App
Ruscus aculeatus L.	Butcher's Broom	Mäusedorn	Asparagaceae	shrub	kollin	midlands, Alps, Jura	indigene	infoflora
Salix alba L.	White Willow	Silber-Weide	Salicaceae	forest tree	kollin(-montan)	midlands, Alps, Jura	indigene	infoflora
Salix alpina Scop.	/	Alpen-Weide	Salicaceae	shrub	subalpin-alpin	Alps	indigene	infoflora
Salix apennina A.K.Skvortsov	/	Apenninen-Weide	Salicaceae	shrub	kollin	Alps	indigene	infoflora
Salix appendiculata Vill.	Willow	Grossblättrige Weide	Salicaceae	shrub or tree	(kollin-)montan-subalpin	midlands, Alps, Jura	indigene	infoflora, Flora Helvetica App
Salix arenaria L.	/	Sand-Weide	Salicaceae	shrub	kollin	midlands	neophytic	infoflora, Flora Helvetica App
Salix aurita L.	/	Ohr-Weide	Salicaceae	shrub	kollin-subalpin	midlands, Alps, Jura	indigene	infoflora
Salix babylonica L.	Weeping Willow	Echte Trauerweide	Salicaceae	shrub or tree	kollin	midlands, Alps, Jura	neophytic	infoflora, Flora Helvetica App
Salix bicolor Erh. Ex Willd.	/	Zweifarbige Weide	Salicaceae	shrub	montan-subalpin	Alps, Jura	indigene	infoflora
Salix breviserrata Flod.	/	Kurzzähnige Weide, Myrten-Weide	Salicaceae	shrub	subalpin-alpin	Alps	indigene	infoflora
Salix caesia Vill.	/	Blaugrüne Weide	Salicaceae	shrub	subalpin-alpin	Alps, Jura	indigene	infoflora
Salix caprea L.	Goat Willow	Sal-Weide	Salicaceae	shrub or tree	kollin-subalpini(-alpin)	midlands, Alps, Jura	indigene	infoflora
Salix cinerea L.	/	Grau-Weide	Salicaceae	shrub	kollin-montan	midlands, Alps, Jura	indigene	infoflora
Salix daphnoides Vill.	Violet Willow	Reif-Weide	Salicaceae	shrub or tree	(kollin-)montan(-subalpin)	midlands, Alps, Jura	indigene	infoflora
Salix elaeagnoides Schleich. Ex Ser.	/	Lavendel-Weide	Salicaceae	shrub or tree	kollin-montan(-subalpin)	midlands, Alps, Jura	indigene	infoflora
Salix euxina I.V.Belyaeva	/	Bruch-Weide	Salicaceae	shrub or tree	kollin(-montan)	midlands, Alps, Jura	neophytic	infoflora
Salix foetida Sm.	/	Stink-Weide, Bäumchen-Weide, Ruch-Weide	Salicaceae	shrub	subalpin-alpin	midlands, Alps	indigene	infoflora
Salix glabra Scop.	/	Kahle Weide	Salicaceae	shrub	montan-subalpin	Alps	indigene	infoflora
Salix glaucosericea Flod.	/	Seidenhaarige Weide	Salicaceae	shrub	subalpin-alpin	Alps	indigene	infoflora
Salix hastata L.	Halberd-leaved Willow	Spiessblättrige Weide	Salicaceae	shrub	montan-subalpin(-alpin)	midlands, Alps	indigene	infoflora
Salix helvetica Vill.	/	Schweizer Weide	Salicaceae	shrub	subalpin-alpin	Alps	indigene	infoflora
Salix herbacea L.	Dwarf Willow	Kraut-Weide	Salicaceae	shrub	alpin	Alps	indigene	infoflora
Salix laggeri Wimm.	/	Flaum-Weide	Salicaceae	shrub	subalpin	Alps	indigene	infoflora
Salix myrsinifolia Salisb.	Dark-leaved Willow	Schwarzwerdende Weide	Salicaceae	shrub	kollin-subalpin	midlands, Alps, Jura	indigene	infoflora
Salix myrtilloides Willd.	/	Heidelbeerblättrige Weide	Salicaceae	shrub	montan	Alps	indigene	infoflora
Salix pentandra Nutt.	Bay Willow	Lorbeer-Weide	Salicaceae	shrub or tree	(kollin-)subalpin	midlands, Alps, Jura	indigene	infoflora
Salix purpurea L.	Purple Osier	Purpur-Weide	Salicaceae	shrub	kollin-subalpin	midlands, Alps, Jura	indigene	infoflora
Salix repens L.	Creeping Willow	Moor-Weide	Salicaceae	shrub	kollin-montan(-subalpin)	midlands, Alps, Jura	indigene	infoflora
Salix reticulata L.	Net-leaved Willow	Netz-Weide	Salicaceae	shrub	subalpin-alpin	Alps, Jura	indigene	infoflora
Salix retusa With.	/	Stumpfblättrige Weide, Gestutzte Weide	Salicaceae	shrub	(montan-)subalpin-alpin	Alps, Jura	indigene	infoflora
Salix rosmarinifolia L.	/	Rosmarin-Weide	Salicaceae	shrub	kollin-montan	midlands	indigene	infoflora, Flora Helvetica App
Salix serpillifolia Scop.	/	Quendelblättrige Weide	Salicaceae	shrub	(subalpin-)alpin	midlands, Alps, Jura	indigene	infoflora
Salix triandra L.	Almond-leaved Willow	Mandel-Weide	Salicaceae	shrub or tree	kollin-montan(-subalpin)	midlands, Alps, Jura	indigene	infoflora
Salix viminalis L.	Common Osier	Korb-Weide	Salicaceae	shrub or tree	kollin-montan	midlands, Alps, Jura	indigene	infoflora
Salix waldsteiniana Willd.	/	Waldsteins Weide	Salicaceae	shrub	subalpin	Alps	indigene	infoflora
Salix x fragilis Host	Crack Willow	Bruch-Weide	Salicaceae	forest tree	kollin(-montan)	midlands, Alps, Jura	indigene	infoflora, Flora Helvetica App
Salix x hegetschweileri Heer	Tea-leaf Willow	Hegetschweilers Weide	Salicaceae	shrub	(montan-)subalpin	Alps	indigene	infoflora
Salix x sepulcralis Simonk.	/	Trauerweide	Salicaceae	forest tree	kollin	midlands, Alps, Jura	neophytic	infoflora, Flora Helvetica App
Salvia officinalis L.	Common Sage	Echte Salbei	Lamiaceae	shrub	kollin	midlands, Alps, Jura	Kultivierte Pflanze	infoflora
Sambucus ebulus L.	/	Zwerg-Holunder	Adoxaceae	shrub	kollin-montan	midlands, Alps, Jura	indigene	infoflora
Sambucus nigra L.	Common Elder	Schwarzer Holunder	Adoxaceae	shrub or tree	kollin-montan	midlands, Alps, Jura	indigene	infoflora
Sambucus racemosa L.	Red-berried Elder	Roter Holunder, Trauben-Holunder	Adoxaceae	shrub	(kollin-)montan-subalpin	midlands, Alps, Jura	indigene	infoflora
Satureja montana L.	Winter Savory	Winter-Bohnenkraut	Lamiaceae	shrub	kollin	midlands, Alps, Jura	neophytic	infoflora
Solanum dulcamara L.	Bittersweet	Bittersüsser Nachtschatten	Solanaceae	liana	kollin-montan(-subalpin)	midlands, Alps, Jura	indigene	infoflora
Sorbaria sorbifolia (L.) A.Braun	/	Ebereschen-Fiederspiere	Rosaceae	shrub	kollin	midlands, Alps, Jura	neophytic	infoflora
Sorbus aria (L.) Crantz	/	Echter Mehlbeerbaum	Rosaceae	shrub or tree	kollin-subalpin	midlands, Alps, Jura	indigene	infoflora
Sorbus aucuparia L.	Mountain-ash	Vogelbeerbaum	Rosaceae	shrub or tree	kollin-subalpin	midlands, Alps, Jura	indigene	infoflora
Sorbus chamaemespilus (L.) Crantz	/	Zwergmispel	Rosaceae	shrub	subalpin-alpin	midlands, Alps	indigene	infoflora
Sorbus domestica L.	Service Tree	Speierling, Spierling	Rosaceae	shrub or tree	kollin	midlands, Alps, Jura	indigene	infoflora
Sorbus latifolia (Lam.) Pers.	/	Breitblättriger Mehlbeerbaum	Rosaceae	shrub or tree	kollin-montan	midlands, Alps, Jura	indigene	infoflora
Sorbus mougeotii Soy.-Will. & Godr.	/	Berg-Mehlbeerbaum, Mougeots Mehlbeerbaum	Rosaceae	shrub or tree	montan(-subalpin)	midlands, Alps, Jura	indigene	infoflora
Sorbus torminalis (L.) Crantz	/	Elsbeerbaum	Rosaceae	shrub or tree	kollin(-montan)	midlands, Alps, Jura	indigene	infoflora
Spartium junceum L.	Spanish Broom	Pfriemenginster	Fabaceae	shrub	kollin(-montan)	midlands, Alps, Jura	neophytic	infoflora
Spiraea alba Du Roi	/	Weisser Spierstrauch	Rosaceae	shrub	kollin	midlands, Alps, Jura	neophytic	infoflora, Flora Helvetica App
Spiraea chamaedryfolia L.	/	Ulmenblättriger Spierstrauch	Rosaceae	shrub	kollin	midlands, Alps, Jura	neophytic	infoflora
Spiraea japonica (L.) Desv.	/	Japanischer Spierstrauch	Rosaceae	shrub	kollin	midlands, Alps, Jura	neophytic	infoflora
Spiraea salicifolia L.	Bridewort	Weidenblättriger Spierstrauch	Rosaceae	shrub	kollin	midlands, Alps, Jura	neophytic	infoflora
Spiraea x arguta Zabel	/	Braut-Spierstrauch	Rosaceae	shrub	kollin	midlands, Alps	neophytic	infoflora, Flora Helvetica App
Spiraea x billardii Hérincq	/	Billards Spierstrauch	Rosaceae	shrub	kollin	midlands, Alps, Jura	neophytic	infoflora, Flora Helvetica App
Staphylea pinnata L.	Bladder Nut	Pimpernuss	Staphyleaceae	shrub	kollin	midlands, Alps, Jura	indigene	infoflora
Symphoricarpos orbiculatus Moench	Indian Currant	Korallenbeere	Caprifoliaceae	shrub	kollin-montan	midlands, Alps	neophytic	infoflora, Flora Helvetica App
Syringa vulgaris L.	Common Lilac	Flieder	Oleaceae	shrub or tree	kollin-montan	midlands, Alps, Jura	neophytic	infoflora, Flora Helvetica App
Taxodium distichum (L.) Rich.	Bald Cypress	Zweizeilige Sumpfzypresse	Cupressaceae	forest tree	kollin	midlands, Alps, Jura	neophytic	infoflora, Flora Helvetica App
Taxus baccata L.	Common Yew	Eibe	Taxaceae	forest tree	kollin-montan-(subalpin)	midlands, Alps, Jura	indigene	infoflora
Teucrium montanum L.	/	Berg-Gamander	Lamiaceae	shrub	kollin-subalpin(-alpin)	midlands, Alps, Jura	indigene	infoflora
Thuja occidentalis L.	Arbor Vitae	Amerikanischer Lebensbaum	Cupressaceae	shrub or tree	kollin(-montan)	midlands, Alps, Jura	neophytic	infoflora
Thuja plicata Donn ex D.Don	Western Red Cedar	Riesen-Lebensbaum	Cupressaceae	forest tree	kollin-montan	midlands, Alps, Jura	neophytic	infoflora, Flora Helvetica App
Thymus vulgaris L.	Thyme	Gewürz-Thymian	Lamiaceae	shrub	kollin-montan	midlands, Alps, Jura	Kultivierte Pflanze	infoflora
Tilia cordata Mill.	Small-leaved Lime	Winter-Linde	Malvaceae	forest tree	kollin-montan	midlands, Alps, Jura	indigene	infoflora
Tilia platyphyllos Scop.	Large-leaved Lime	Sommer-Linde	Malvaceae	forest tree	kollin-montan	midlands, Alps, Jura	indigene	infoflora
Tilia tomentosa Moench	Silver Lime	Silber-Linde	Malvaceae	forest tree	kollin	midlands, Alps, Jura	neophytic	infoflora, Flora Helvetica App
Ulex europaeus L.	Common Gorse	Europäischer Stechginster	Fabaceae	shrub	kollin(-montan)	midlands, Alps, Jura	neophytic	infoflora
Ulmus glabra Huds.	Wych Elm	Berg-Ulme, Weiss-Rüster	Ulmaceae	forest tree	kollin-montan	midlands, Alps, Jura	indigene	infoflora
Ulmus laevis Pall.	Spreading Elm	Flatter-Ulme, Bast-Rüster	Ulmaceae	forest tree	kollin	midlands, Alps, Jura	indigene	infoflora
Ulmus minor Mill.	/	Feld-Ulme, Rot-Rüster	Ulmaceae	forest tree	kollin	midlands, Alps, Jura	indigene	infoflora
Vaccinium gaultherioides Bigelow	/	Kleinblättrige Rauschbeere	Ericaceae	shrub	subalpin-alpin	Alps, Jura	indigene	infoflora
Vaccinium macrocarpon Aiton	American Cranberry	Grossfrüchtige Mossbeere	Ericaceae	shrub	montan	midlands, Alps	neophytic	infoflora
Vaccinium microcarpum (Turcz. Ex Rupr.) Schmalh.	/	Kleinfrüchtige Moosbeere	Ericaceae	shrub	(kollin-)montan-subalpin	midlands, Alps, Jura	indigene	infoflora
Vaccinium myrtillus L.	/	Heidelbeere	Ericaceae	shrub	kollin-alpin	midlands, Alps, Jura	indigene	infoflora
Vaccinium oxycoccos L.	/	Gemeine Moosbeere	Ericaceae	shrub	kollin-montan	midlands, Alps, Jura	indigene	infoflora
Vaccinium uliginosum L.	Bog Whortleberry	Gewöhnliche Rauschbeere	Ericaceae	shrub	kollin-montan	midlands, Alps, Jura	indigene	infoflora
Vaccinium vitis-idaea L.	Cowberry	Preiselbeere	Ericaceae	shrub	(kollin-)montan-subalpin	midlands, Alps, Jura	indigene	infoflora
Viburnum lantana L.	Wayfaring Tree	Wolliger Schneeball	Adoxaceae	shrub	kollin-montan-(subalpin)	midlands, Alps, Jura	indigene	infoflora
Viburnum opulus L.	Guelder Rose	Gemeiner Schneeball	Adoxaceae	shrub	kollin-montan	midlands, Alps, Jura	indigene	infoflora
Viburnum tinus L.	Laurustinus	Lorbeer-Schneeball	Adoxaceae	shrub	kollin	midlands, Alps, Jura	neophytic	infoflora
Vitis labrusca L.	Fox Grape	Tessiner Rebe	Vitaceae	liana	kollin	midlands, Alps	neophytic	infoflora
Vitis sylvestris C.C.Gmel.	/	Wilde Weinrebe	Vitaceae	liana	kollin	midlands, Alps, Jura	indigene	infoflora
Vitis vinifera L.	Teinturier Grape	Europäische Weinrebe	Vitaceae	liana	kollin	midlands, Alps, Jura	neophytic	infoflora
Wisteria sinensis (Sims) DC.	Chinese Wisteria	Glyzine	Fabaceae	liana	kollin	midlands, Alps	neophytic	infoflora
