# Supplementary material for: Shrubs and trees as natural insect protection for grazing animals in Switzerland and the alpine region: A systematic review of in vitro, in vivo and clinical trials
Source: Med Vet Entomol. 2025 Nov 19;40(2):221–45. doi: 10.1111/mve.70030 (PMC13140039; doi:10.1111/mve.70030)
Supplement: Supplementary file 1 — Preselection of plant species (woody and perennial shrubs, bushes and trees) that are native or cultivable in Switzerland. Supplementary File 2. Description and outcome of the 503 experiments from the 114 publications in our systematic literature search on the pre‐searched tree and shrub species in combination with Diptera of veterinary importance. [file MVE-40-221-s001.zip › mve70030-sup-0002-File-2.csv]

Authors	Publication year	Title	Plant species	Pharmaceutical form of plant	Plant part used (N/A: not available)	Mixture (with other plants) (yes/no)	Other plants from mixture (nr: not relevant)	Dosage or concentration	Main compounds (/: unknown)	Target Insect(s) of Study	Insect: developmental stage	Target of study / tested effect	Study design / method used	Group Size (insects) (N/A: not available / nr: not relevant)	Duration (of exposure)	Comparator (N/A: not available)	Short description of experimental setup	Type of Experiment (l: laboratory / o: outdoor / h: with host)	Effect studied I (att+: significantly attractant / r0: no repellent effect / r+: significantly repellent / od+: significantly oviposition deterrent /nr: not relevant)	Effect studied II (a0: no adulticidal effect / a+: significantly adulticidal / l0: no larvicidal effect / l+ significantly larvicidal / o0: no ovicidal effect /o+ significantly ovicidal / p+: significantly pupicidal / nr: not relevant)	Description of effect
Levchenko et al	2021	Insecticidal efficacy of some essential oils against adults of Musca domestica L. (Diptera: Muscidae)	Abies alba	essential oil	N/A	no	nr	1:10, 1:100, 1:500, 1:1000, 1:10000	/	Musca domestica	Adults	Adulticidal activity	Adulticidal bioassay (forced contact)	10	30min	positive controls (permethrin at different concentration) negative control: cups with 1ml pure acetone and clear cups without acetone	EOs diluted in acetone at different concentrations. EO solution added to cup. Flies added to cup after acetone evaporated -> forced contact with EO solution residues for 30min. Mortality recorded after 15min and 30min, 1, 2, 3, 6 and 24h. 3 replications per treatment	l	nr	a+	Only effect for most concentrated dose: 40% mortality for 1:10 dilution
Pavela	2007	Larvicidal effects of various Euro-Asiatic plants against Culex quinquefasciatus Say larvae (Diptera: Culicidae).	Acer campestre	Methanol extract	leaves	no	nr	1, 5, 10, 50, 100, 200, 300, 400 and 500 ppm	/	Culex quinquefasciatus	4th instar larvae	Larvicidal activity	Larvicidal bioassay (WHO 1996)	20	24h	negative control	extract dissolved in DMSO and diluted to different concentrations with distilled water. Larvae added to glass beaker with test solution. Mortality recorded after 24h. 4 replications per treatment	l	nr	l+	Mortality after 24h with maximal dose of 500ppm: 100% LD50 (CI 95%) = 52 (48?75) ppm LD90 (CI 95%) = 86 (82?98) ppm
Pavela	2007	Larvicidal effects of various Euro-Asiatic plants against Culex quinquefasciatus Say larvae (Diptera: Culicidae).	Acer cissifolium	Methanol extract	leaves	no	nr	1, 5, 10, 50, 100, 200, 300, 400 and 500 ppm	/	Culex quinquefasciatus	4th instar larvae	Larvicidal activity	Larvicidal bioassay (WHO 1996)	20	24h	negative control	extract dissolved in DMSO and diluted to different concentrations with distilled water. Larvae added to glass beaker with test solution. Mortality recorded after 24h. 4 replications per treatment	l	nr	l+	Mortality after 24h with maximal dose of 500ppm: 98.0ñ8.1% LD50 (CI 95%) = 111 (103?126) ppm LD90 (CI 95%) = 198 (156?220) ppm
Pavela	2007	Larvicidal effects of various Euro-Asiatic plants against Culex quinquefasciatus Say larvae (Diptera: Culicidae).	Acer negundo	Methanol extract	leaves	no	nr	1, 5, 10, 50, 100, 200, 300, 400 and 500 ppm	/	Culex quinquefasciatus	4th instar larvae	Larvicidal activity	Larvicidal bioassay (WHO 1996)	20	24h	negative control	extract dissolved in DMSO and diluted to different concentrations with distilled water. Larvae added to glass beaker with test solution. Mortality recorded after 24h. 4 replications per treatment	l	nr	l+	Mortality after 24h with maximal dose of 500ppm: 100% LD50 (CI 95%) = 51 (45?63) ppm LD90 (CI 95%) = 89 (80?93) ppm
Pavela	2007	Larvicidal effects of various Euro-Asiatic plants against Culex quinquefasciatus Say larvae (Diptera: Culicidae).	Acer platanoides	Methanol extract	leaves	no	nr	1, 5, 10, 50, 100, 200, 300, 400 and 500 ppm	/	Culex quinquefasciatus	4th instar larvae	Larvicidal activity	Larvicidal bioassay (WHO 1996)	20	24h	negative control	extract dissolved in DMSO and diluted to different concentrations with distilled water. Larvae added to glass beaker with test solution. Mortality recorded after 24h. 4 replications per treatment	l	nr	l+	Mortality after 24h with maximal dose of 500ppm: 100% LD50 (CI 95%) = 28 (25?39) ppm LD90 (CI 95%) = 62 (54?73) ppm
Pavela	2007	Larvicidal effects of various Euro-Asiatic plants against Culex quinquefasciatus Say larvae (Diptera: Culicidae).	Acer pseudoplatanus	Methanol extract	leaves	no	nr	1, 5, 10, 50, 100, 200, 300, 400 and 500 ppm	/	Culex quinquefasciatus	4th instar larvae	Larvicidal activity	Larvicidal bioassay (WHO 1996)	20	24h	negative control	extract dissolved in DMSO and diluted to different concentrations with distilled water. Larvae added to glass beaker with test solution. Mortality recorded after 24h. 4 replications per treatment	l	nr	l+	Mortality after 24h with maximal dose of 500ppm: 100% LD50 (CI 95%) = 23 (18?33) ppm LD90 (CI 95%) = 76 (60?89) ppm
David et al	2000	Differential toxicity of leaf litter to dipteran larvae of mosquito developmental sites	Alnus glutinosa	water suspension	leaf litter	no	nr	from 1.5 to 3.0 g/L	/	Aedes aegypti	3rd instar larvae	Histopathological effects of ingestion	Histopathological studies	10	2, 4, 6, 8, 12, 24, 36, and 48 h	negative control	Larvae were exposed to 10month old leaf litter in a water suspension. Larvae were fixed after 2, 4, 6, 8, 12, 24, 36, and 48 h and prepared for histopathological examinations. Semithin and ultrathin sections were made and then examined under the microscope.	l	nr	l+	pathological lesions affecting the epithelia associated with the midgut, i.e., mainly the midgut epithelium and secondarily the gastric caeca and the Malpighian tubules 24h after ingestion, the whole midgut epithelium was almost entirely necrosed
David et al	2000	Differential toxicity of leaf litter to dipteran larvae of mosquito developmental sites	Alnus glutinosa	water suspension	leaf litter	no	nr	from 1.5 to 3.0 g/L	/	Aedes rusticus	3rd instar larvae	Histopathological effects of ingestion	Histopathological studies	10	2, 4, 6, 8, 12, 24, 36, and 48 h	negative control	Larvae were exposed to 10month old leaf litter in a water suspension. Larvae were fixed after 2, 4, 6, 8, 12, 24, 36, and 48 h and prepared for histopathological examinations. Semithin and ultrathin sections were made and then examined under the microscope.	l	nr	l+	epithelial alterations in the midgut were less important and apparently harmless in A. rusticus (insensitive) even after 48h exposure
David et al	2000	Differential toxicity of leaf litter to dipteran larvae of mosquito developmental sites	Alnus glutinosa	water suspension	leaf litter	no	nr	from 1.5 to 3.0 g/L	/	Culex pipiens	3rd instar larvae	Histopathological effects of ingestion	Histopathological studies	10	2, 4, 6, 8, 12, 24, 36, and 48 h	negative control	Larvae were exposed to 10month old leaf litter in a water suspension. Larvae were fixed after 2, 4, 6, 8, 12, 24, 36, and 48 h and prepared for histopathological examinations. Semithin and ultrathin sections were made and then examined under the microscope.	l	nr	l+	Advanced necrosis of midgut epithelium after 24h
David et al	2000	Differential toxicity of leaf litter to dipteran larvae of mosquito developmental sites	Alnus glutinosa	water suspension	leaf litter	no	nr	from 1.5 to 3.0 g/L	/	Chironomus annularius	3rd instar larvae	Histopathological effects of ingestion	Histopathological studies	10	2, 4, 6, 8, 12, 24, 36, and 48 h	negative control	Larvae were exposed to 10month old leaf litter in a water suspension. Larvae were fixed after 2, 4, 6, 8, 12, 24, 36, and 48 h and prepared for histopathological examinations. Semithin and ultrathin sections were made and then examined under the microscope.	l	nr	l+	Advanced necrosis of midgut epithelium after 24h
David et al	2000	Differential toxicity of leaf litter to dipteran larvae of mosquito developmental sites	Alnus glutinosa	water suspension	leaf litter	no	nr	from 1.5 to 3.0 g/L	/	Simulium variegatum	3rd instar larvae	Histopathological effects of ingestion	Histopathological studies	10	2, 4, 6, 8, 12, 24, 36, and 48 h	negative control	Larvae were exposed to 10month old leaf litter in a water suspension. Larvae were fixed after 2, 4, 6, 8, 12, 24, 36, and 48 h and prepared for histopathological examinations. Semithin and ultrathin sections were made and then examined under the microscope.	l	nr	l+	Almost complete necrosis of midgut epithelium after 24h
David et al	2000	Differential toxicity of leaf litter to dipteran larvae of mosquito developmental sites	Alnus glutinosa	water suspension	leaf litter or fresh leaves	no	nr	from 0.1 to 7 g/L	/	Aedes rusticus	3rd instar larvae	Toxicity of leaf litter	Larvicidal Bioassay (WHO 1981)	20	24h, 48h, 72h	negative control (only water)	Larvae added to plastic vial with tap water and freshly ground 10month old leaf litter or freshly ground fresh leaves. Mortality checked after 24h, 48h and 72h. 3 replications per treatment. At the end of the bioassay, larvae's digestive tract was examined microscopically	l	nr	l+	Green leaves: non toxic 10month old leaf litter after 24h exposer: LC50 = 63.211g/l
David et al	2000	Differential toxicity of leaf litter to dipteran larvae of mosquito developmental sites	Alnus glutinosa	water suspension	leaf litter or fresh leaves	no	nr	from 0.1 to 7 g/L	/	Culex pipiens	3rd instar larvae	Toxicity of leaf litter	Larvicidal Bioassay (WHO 1981)	20	24h, 48h, 72h	negative control (only water)	Larvae added to plastic vial with tap water and freshly ground 10month old leaf litter or freshly ground fresh leaves. Mortality checked after 24h, 48h and 72h. 3 replications per treatment. At the end of the bioassay, larvae's digestive tract was examined microscopically	l	nr	l+	Green leaves: non toxic 10month old leaf litter after 24h exposer: LC50 = 0.025g/l
David et al	2000	Differential toxicity of leaf litter to dipteran larvae of mosquito developmental sites	Alnus glutinosa	water suspension	leaf litter or fresh leaves	no	nr	from 0.1 to 7 g/L	/	Chironomus annularius	3rd instar larvae	Toxicity of leaf litter	Larvicidal Bioassay (WHO 1981)	20	24h, 48h, 72h	negative control (only water)	Larvae added to plastic vial with tap water and freshly ground 10month old leaf litter or freshly ground fresh leaves. Mortality checked after 24h, 48h and 72h. 3 replications per treatment. At the end of the bioassay, larvae's digestive tract was examined microscopically	l	nr	l+	Green leaves: non toxic 10month old leaf litter after 24h exposer: LC50 = 7.15g/l
David et al	2000	Differential toxicity of leaf litter to dipteran larvae of mosquito developmental sites	Alnus glutinosa	water suspension	leaf litter or fresh leaves	no	nr	from 0.1 to 7 g/L	/	Aedes aegypti	3rd instar larvae	Toxicity of leaf litter	Larvicidal Bioassay (WHO 1981)	20	24h, 48h, 72h	negative control (only water)	Larvae added to plastic vial with tap water and freshly ground leaf litter (different ages up to 10month old) or freshly ground fresh leaves. Mortality checked after 24h, 48h and 72h. 3 replications per treatment. To see what role hunger played in the mortality, some larvae were fed to excess with their usual food 24h before the experiment while other larvae weren't fed. At the end of the bioassa…	l	nr	l+	green and recently decaying leaves were nontoxic, the toxicity progressively increased with leaf age with the 10month old decaying leaves being the most toxic Also the toxicity increased with increasing concentration 10month old leaf litter after 24h exposure: LC50 = 0.382g/l The larvae that were fed to excess showed significantly lower mortality than control: after 24h: 46.6 ñ 16.6 % compared to…
David et al	2000	Differential toxicity of leaf litter to dipteran larvae of mosquito developmental sites	Alnus glutinosa	water suspension	leaf litter or fresh leaves	no	nr	from 0.1 to 7 g/L	/	Aedes albopictus	3rd instar larvae	Toxicity of leaf litter	Larvicidal Bioassay (WHO 1981)	20	24h, 48h, 72h	negative control (only water)	Larvae added to plastic vial with tap water and freshly ground 10month old leaf litter or freshly ground fresh leaves. Mortality checked after 24h, 48h and 72h. 3 replications per treatment. At the end of the bioassay, larvae's digestive tract was examined microscopically	l	nr	l+	Green leaves: non toxic 10month old leaf litter after 24h exposure: LC50 = 0.429g/l
David et al	2000	Differential toxicity of leaf litter to dipteran larvae of mosquito developmental sites	Alnus glutinosa	water suspension	leaf litter or fresh leaves	no	nr	from 0.1 to 7 g/L	/	Simulium variegatum	3rd instar larvae	Toxicity of leaf litter	Larvicidal Bioassay (WHO 1981)	20	24h, 48h	negative control (only water)	Larvae added to plastic vial with tap water and freshly ground 10month old leaf litter or freshly ground fresh leaves. Mortality checked after 24h, 48h and 72h. 3 replications per treatment. At the end of the bioassay, larvae's digestive tract was examined microscopically	l	nr	l+	10month old leaf litter after 24h exposure: LC50 = 15.789g/l
Tun¢n et al.	2006	Arthropod repellency, especially tick (Ixodes ricinus), exerted by extract from Artemisia abrotanum and essential oil from flowers of Dianthus caryophyllum.	Artemisia abrotanum	toluene extract	small twigs and leaves	no	nr	10% EtOH supsension	most potent repellents compounds found: coumarin and thujyl alcohol (not necessarily main compounds in percentage)	Aedes aegypti	Adults	Repellency	GC-MS, Repellency test against ticks and mosquitoes as described in Thorsell W, Mikiver A, Malander I, Tun¢n H. Phytomedicine 1998;5:311. and Thorsell W, Mikiver A, Tun¢n H. Phytomedicine 2006;13:132.	N/A	N/A	DEET and DEM as controls	Test substances applied on filter paper	l	r+	nr	repellency against mosquitoes: 100% after 4h, 86.7% after 8h
Giatropoulos et al.	2013	Essential oil composition, adult repellency and larvicidal activity of eight Cupressaceae species from Greece against Aedes albopictus (Diptera: Culicidae)	Chamaecyparis lawsoniana	essential oil	aerial parts	no	nr	N/A	limonene (18.5 %), beyerenne (17.1 %), oplopanonyl acetate (15.9 %), and methyl myrtenate (9.7 %)	Aedes albopictus	3rd and 4th instar larvae	Larvicdal activity	GC-MS, GC-FID, larvicidal bioassay (2005)	20	24h	negative control (DMSO and water)	Larvae placed in aqueous DMSO solution with EO, 4 replicates per treatment	l	nr	l+	increasing mortality with increasing con- centration LC50 (95 % CL)= 47.9 (46.0?49.7) mg/l LC90 (95 % CL)= 64.0 (61.0?68.1) mg/l
Giatropoulos et al.	2013	Essential oil composition, adult repellency and larvicidal activity of eight Cupressaceae species from Greece against Aedes albopictus (Diptera: Culicidae)	Chamaecyparis lawsoniana	essential oil	aerial parts	no	nr	0.2mg/cm2, 0.08mg/cm2	limonene (18.5 %), beyerenne (17.1 %), oplopanonyl acetate (15.9 %), and methyl myrtenate (9.7 %)	Aedes albopictus	adults	Repellency	GC-MS, GC-FID, repellency bioassay (giatropoulos 2012)	100	5min	negative control (without EO) and positive control (DEET)	Assessment based on human landing counts: mosquitoes in cage with opening fitted with cloth sleeve. Glove with 5x5cm opening used to insert human arm inside cage. EO applied on whatman chromatography paper and paper placed around opening of glove. 8 replicates per treatment	l and h	r+	nr	Complete repellence (0 landings) at the high dose fo 0.2mg/cm2 Also high repellence (1 landing) at the low dose (0.08mg/cm2) Compared to almost 30 landings for the untreated control
Dolan et al.	2007	Biocidal activity of three wood essential oils against Ixodes scapularis (Acari: Ixodidae), Xenopsylla cheopis (Siphonaptera: Pulicidae), and Aedes aegypti (Diptera: Culicidae).	Chamaecyparis lawsoniana	essential oil	wood shavings	no	nr	various: from 0.002 to 0.5%	/	Aedes aegypti	Adults	Adulticidal activity	Bottle bioassay (modified)	25-50	24h	negative control with acetone only	EO diluted in acetone at different concentrations and added to a glas bottle. Mosquitoes added to closed glass bottle. Morbidity and mortality recorded after 24h. 6 replications per EO	l	nr	a+	LC50 (95% CI) = 0.051 (0.003-0.06) mg/ml LC90 (95% CI) = 0.17 (0.08-0.24) mg/ml
Giatropoulos et al.	2013	Essential oil composition, adult repellency and larvicidal activity of eight Cupressaceae species from Greece against Aedes albopictus (Diptera: Culicidae)	Cupressus sempervirens	essential oil	aerial parts	no	nr	N/A	Major compounds: ?-pinene (54.1 %), ?-3-Carene (10.8%)	Aedes albopictus	3rd and 4th instar larvae	Larvicdal activity	GC-MS, GC-FID, larvicidal bioassay (2005)	20	24h	negative control (DMSO and water)	Larvae placed in aqueous DMSO solution with EO, 4 replicates per treatment	l	nr	l+	increasing mortality with increasing con- centration LC50 (95 % CL)= 54.7 (58.9?65.0) mg/l LC90 (95 % CL)= 78.1 (73.4?84.9) mg/l
Giatropoulos et al.	2013	Essential oil composition, adult repellency and larvicidal activity of eight Cupressaceae species from Greece against Aedes albopictus (Diptera: Culicidae)	Cupressus sempervirens	essential oil	aerial parts	no	nr	0.2mg/cm2	Major compounds: ?-pinene (54.1 %), ?-3-Carene (10.8%)	Aedes albopictus	adults	Repellency	GC-MS, GC-FID, repellency bioassay (giatropoulos 2012)	100	5min	negative control (without EO) and positive control (DEET)	Assessment based on human landing counts: mosquitoes in cage with opening fitted with cloth sleeve. Glove with 5x5cm opening used to insert human arm inside cage. EO applied on whatman chromatography paper and paper placed around opening of glove. 8 replicates per treatment	l and h	r+	nr	Significant repellent effect: around 5 landings Compared to 30 landings for the untreated control
Drapeau et al	2009	Repellent studies with Aedes aegypti mosquitoes and human olfactory tests on 19 essential oils from Corsica, France	Cupressus sempervirens	essential oil	Branches	no	nr	1%	?-Pinene, ?-terpinene, ?-terpinolene	Aedes aegypti	Adult females	Repellency	Y-tube olfactometer	15-20	30s	only finger as stimulus and no EO (?)	y-tube olfactometer consisted of a plexiglas tube with a release chamber at one end and a decision chamber at the other end which leads up to 2 other tubes that the mosquitoes can choose (test and control branch), filter paper treated with EO dissolved in ethanol put in tube between release and decision chamber, blood-starved mosquitoes put inside closed release chamber and left to acclimatize fo…	l and h	r+	nr	EO caused reduced activity of mosquitoes in olfactometer -> around 60% active mosquitoes EO caused reduced attractiveness of finger
Almadiy et al.	2022	Bioactivity and safety evaluations of Cupressus sempervirens essential oil, its nanoemulsion and main terpenes against Culex quinquefasciatus Say	Cupressus sempervirens	essential oil	leaves	no	nr	5.0, 10.0, 20.0, 40.0 and 80 ?g/ml	?-pinene (49.1%), ?-3-carene (21.4%), ?-cedrol (5.1%)	Culex quinquefasciatus	late 3rd instar larvae	Larvicidal activity	GC-FID, GS-MS, Larvicidal assay (WHO 2005)	20	24h	Control: DMSO and water	Test materials dissolved in DMSO, larvae added to water with test material solution, 6 replications per treatment, mortality recorded after 24h	l	nr	l+	EO: LC50 (95% fl)=28.3 (24.7?33.9) ug/ml, LC95=53.9ug/ml (47.4?62.1)
Almadiy et al.	2022	Bioactivity and safety evaluations of Cupressus sempervirens essential oil, its nanoemulsion and main terpenes against Culex quinquefasciatus Say	Cupressus sempervirens	essential oil	leaves	no	nr	between 5 and 80 ul/l air	?-pinene (49.1%), ?-3-carene (21.4%), ?-cedrol (5.1%)	Culex quinquefasciatus	Adult females	Adulticidal activity	GC-FID, GS-MS, adulticidal bioassay (WHO 2009)	20	24h	control group with DMSO and water	Adult mosquitoes exposed to different concentrations of test material dissolved in DMSO, mortality recorded after 24h, 6 replications per treatment	l	nr	a+	EO: LC50= 12.6ul/l (10.2?16.8), LC95= 23.7ul/l (18.3?26.2)
Almadiy et al.	2022	Bioactivity and safety evaluations of Cupressus sempervirens essential oil, its nanoemulsion and main terpenes against Culex quinquefasciatus Say	Cupressus sempervirens	essential oil	leaves	no	nr	unclear	?-pinene (49.1%), ?-3-carene (21.4%), ?-cedrol (5.1%)	Culex quinquefasciatus	Adults	Repellency	GC-FID, GS-MS, repellency assay (Manh and Tuyet 2020)	30	8h	negative control: membrane without test material	Test materials placed on membrane used to feed blood-starved mosquitoes, time taken feeding determined, 5 replications per treatment	l	r+	nr	EO: 100% repellency for up to 120min for conc. of 0.75ug/cm2, 150min for 1.5ug/cm2, 180min for 3ug/cm2, at least 210min for 6ug/cm2
Baz et al	2022	Larvicidal and adulticidal effects of some Egyptian oils against Culex pipiens	Cupressus sempervirens	essential oil	N/A	no	nr	1000ppm	/	Culex pipiens	early 4th instar larvae	Larvicidal activity	GC-MS, Larvicidal bioassay	20	0.5, 2, 8, 24, 48h	negative control (solvent only)	EO added to solvent (dechlorinated water and Tween20) in glass beaker, larvae added, mortality recorded after 0.5, 2, 8, 24 and 48h, 3 replications	l	nr	l+	LT50 (upper-lower) = 34.67h (26.87?47.96) LT90 (upper-lower) = 67.29h (52.45?100.54) LT99 (upper-lower) = 93.88h (71.85?144.86)
Almadiy et al.	2022	Bioactivity and safety evaluations of Cupressus sempervirens essential oil, its nanoemulsion and main terpenes against Culex quinquefasciatus Say	Cupressus sempervirens	Nanoemulsion	leaves	no	nr	5.0, 10.0, 20.0, 40.0 and 80 ?g/ml	?-pinene (49.1%), ?-3-carene (21.4%), ?-cedrol (5.1%)	Culex quinquefasciatus	late 3rd instar larvae	Larvicidal activity	GC-FID, GS-MS, Larvicidal assay (WHO 2005)	20	24h	Control: DMSO and water	Test materials dissolved in DMSO, larvae added to water with test material solution, 6 replications per treatment, mortality recorded after 24h	l	nr	l+	nanoemulsion: LC50=11.4 (9.2?13.3) ug/ml, LC95= 19.7 (16.2?24.9) ug/ml
Almadiy et al.	2022	Bioactivity and safety evaluations of Cupressus sempervirens essential oil, its nanoemulsion and main terpenes against Culex quinquefasciatus Say	Cupressus sempervirens	nanoemulsion	leaves	no	nr	between 5 and 80 ul/l air	?-pinene (49.1%), ?-3-carene (21.4%), ?-cedrol (5.1%)	Culex quinquefasciatus	Adult females	Adulticidal activity	GC-FID, GS-MS, adulticidal bioassay (WHO 2009)	20	24h	control group with DMSO and water	Adult mosquitoes exposed to different concentrations of test material dissolved in DMSO, mortality recorded after 24h, 6 replications per treatment	l	nr	a+	Nanoemulsion: LC50=7.2ul/l (5.7?8.3), LC95=13.1ul/l (11.4?17.1)
Almadiy et al.	2022	Bioactivity and safety evaluations of Cupressus sempervirens essential oil, its nanoemulsion and main terpenes against Culex quinquefasciatus Say	Cupressus sempervirens	nanoemulsion	leaves	no	nr	unclear	?-pinene (49.1%), ?-3-carene (21.4%), ?-cedrol (5.1%)	Culex quinquefasciatus	Adults	Repellency	GC-FID, GS-MS, repellency assay (Manh and Tuyet 2020)	30	8h	negative control: membrane without test material	Test materials placed on membrane used to feed blood-starved mosquitoes, time taken feeding determined, 5 replications per treatment	l	r+	nr	Nanoemulsion: same as for EO
Wu et al.	2022	Study of the Repellent Activity of 60 Essential Oils and Their Main Constituents against Aedes albopictus, and Nano-Formulation Development.	Cypress (no latin name given)	essential oil	N/A	no	nr	10ug/cm2	/	Aedes albopictus	Adults	repellency	Repellency bioassay (hemotek membrane feeding system)	20-30	30min	DEET as positive control, acetone as negative control	Repellency test: hemotek membrane feeding system -> feeding room with blood separated from mosquitoes by cotton net loaded with testing solution (EO with acetone) number of blood-fed and unfed mosquitoes recorded, 3 replicates per treatment	l	r0	nr	Repelling rate % (mean ñ SD): 0 ñ 1%
Mller et al	2011	Differential attraction of Aedes albopictus in the field to flowers, fruits and honeydew.	Eriobotyra japonica	water suspension	Seed pods / Fruits	no	nr	N/A	/	Aedes albopictus	Adults	Attraction	Glue traps and baits experiment	nr	8 days	2 control baits: sponge soaked either with water or 10% sucrose solution	Experiment conducted outdoors in Israel. Specially designed glue traps were used: stakes with the fruits/seedpots were placed in a halved plastic bottle filled with water and half buried in the ground. The stakes with the fruits/seedpots were covered with a glue covered mesh. Every day for 8 days the number of mosquitoes caught in the mesh were counted. 8 replications per bait. Attraction index c…	o	att+	nr	Attraction index of 3.83 for female mosquitoes and 5.5 for male mosquitoes -> significantly more attractive than negative control (p<0.01 for male mosquitoes and p<0.05 for female mosquitoes))
Chung et al.	2011	Immunotoxicity activity of natural furocoumarins from milky sap of Ficus carica L. against Aedes aegypti L.	Ficus carica	sap	milky sap (from leaves stem)	no	nr	0, 1, 5, 10 and 25 ?g/ml	/	Aedes aegypti	early 4th instar larvae	Immunotoxicity (larvicidal activity?)	Immunotoxicity assay (WHO)	20	24h	negative control	sap dissolved in 1ml of acetone and further dissolved in water to obtain different concentrations, 20 larvae exposed to it, mortality recorded after 24h, 5 replications per treatment	l	nr	l+	significant toxic effect of milky sap extract on larvae LC50= 10.2 ?g/ml LC90= 42.3 ?g/ml
Mller et al	2011	Differential attraction of Aedes albopictus in the field to flowers, fruits and honeydew.	Ficus carica	water suspension	Seed pods / Fruits	no	nr	N/A	/	Aedes albopictus	Adults	Attraction	Glue traps and baits experiment	nr	8 days	2 control baits: sponge soaked either with water or 10% sucrose solution	Experiment conducted outdoors in Israel. Specially designed glue traps were used: stakes with the fruits/seedpots were placed in a halved plastic bottle filled with water and half buried in the ground. The stakes with the fruits/seedpots were covered with a glue covered mesh. Every day for 8 days the number of mosquitoes caught in the mesh were counted. 8 replications per bait. Attraction index c…	o	att+	nr	Attraction index of 4.67 for female mosquitoes and 3.75 for male mosquitoes -> significantly more attractive than negative control (p<0.01 for female mosquitoes and p<0.05 for male mosquitoes))
Pavela	2007	Larvicidal effects of various Euro-Asiatic plants against Culex quinquefasciatus Say larvae (Diptera: Culicidae).	Fraxinus excelsior	Methanol extract	leaves	no	nr	1, 5, 10, 50, 100, 200, 300, 400 and 500 ppm	/	Culex quinquefasciatus	4th instar larvae	Larvicidal activity	Larvicidal bioassay (WHO 1996)	20	24h	negative control	extract dissolved in DMSO and diluted to different concentrations with distilled water. Larvae added to glass beaker with test solution. Mortality recorded after 24h. 4 replications per treatment	l	nr	l+	Mortality after 24h with maximal dose of 500ppm: 21.0ñ3.2% LD50 (CI 95%) = >500 ppm LD90 (CI 95%) = >500 ppm
Pavela	2007	Larvicidal effects of various Euro-Asiatic plants against Culex quinquefasciatus Say larvae (Diptera: Culicidae).	Fumana ericoides	Methanol extract	stem	no	nr	1, 5, 10, 50, 100, 200, 300, 400 and 500 ppm	/	Culex quinquefasciatus	4th instar larvae	Larvicidal activity	Larvicidal bioassay (WHO 1996)	20	24h	negative control	extract dissolved in DMSO and diluted to different concentrations with distilled water. Larvae added to glass beaker with test solution. Mortality recorded after 24h. 4 replications per treatment	l	nr	l+	Mortality after 24h with maximal dose of 500ppm: 5.8ñ1.5% LD50 (CI 95%) = >500 ppm LD90 (CI 95%) = >500 ppm
Ahmad et al.	2011	In vitro larvicidal potential against Anopheles stephensi and antioxidative enzyme activities of Ginkgo biloba, Stevia rebaudiana and Parthenium hysterophorous	Ginkgo biloba	Dicholoromethane extract	leaves	no	nr	15mg/ml, 1.5mg/ml, 0.15mg/ml, 0.015mg/ml	/	Anopheles stephensi	4th instar larvae	Larvicidal activity	Larvicidal assay	10	24h	negative control with water	Larvicidal assay: larvae grown on two different media, exposed to different concentrations of each extract for 24h, after that mortality recorded, 3 replicates per treatment	l	nr	l+	DCM: LC50=1.794mg/mL (medium 1), LC50=1.113mg/mL (medium 2)
Sun et al	2006	Larvicidal activity of extracts of Ginkgo biloba exocarp for three different strains of Culex pipiens pallens	Ginkgo biloba	essential oil	exocarp	no	nr	range from 1-100mg/l	C22H34O3 (28.8%), C26H40O3 (24.8%), C24H38O3 (13.7%), C24H36O3 (9.91%), C26H42O3 (7.17%)	Culex pipiens pallens	early 4th instar larvae	Larvicidal activity	mass spectrometry, larvicidal bioassay (WHO)	50	24h	solvent control (ethanol), negative control (water)	3 different strains of mosquitoes were used in this experiment: a deltamethrin susceptible strain, a deltamethrin resistant strain and a field strain Assay: EO dissolved in ethanol, then dissolved in water at different concentrations. Larvae exposed to EO solution for 24 h, then mortality recorded. 4 replications per treatment	l	nr	l+	Deltamethrin-susceptible strain: LC50 = 18.6 mg/l, LC95= 46.7 mg/l Deltamethrin-resistance strain: LC50 = 12.7 mg/l, LC95= 35.1mg/l Field strain: LC50 = 25.0 mg/l, LC95= 99.3 mg/l
Ahmad et al.	2011	In vitro larvicidal potential against Anopheles stephensi and antioxidative enzyme activities of Ginkgo biloba, Stevia rebaudiana and Parthenium hysterophorous	Ginkgo biloba	Ethanol extract	leaves	no	nr	15mg/ml, 1.5mg/ml, 0.15mg/ml, 0.015mg/ml	/	Anopheles stephensi	4th instar larvae	Larvicidal activity	Larvicidal assay	10	24h	negative control with water	Larvicidal assay: larvae grown on two different media, exposed to different concentrations of each extract for 24h, after that mortality recorded, 3 replicates per treatment	l	nr	l+	Ethanol extract: LC50=2.846mg/mL (medium 1), LC50=2.034mg/mL (medium 2)
Ahmad et al.	2011	In vitro larvicidal potential against Anopheles stephensi and antioxidative enzyme activities of Ginkgo biloba, Stevia rebaudiana and Parthenium hysterophorous	Ginkgo biloba	Methanol extract	leaves	no	nr	15mg/ml, 1.5mg/ml, 0.15mg/ml, 0.015mg/ml	/	Anopheles stephensi	4th instar larvae	Larvicidal activity	Larvicidal assay	10	24h	negative control with water	Larvicidal assay: larvae grown on two different media, exposed to different concentrations of each extract for 24h, after that mortality recorded, 3 replicates per treatment	l	nr	l+	Methanol extract: LC50=0.761mg/mL (medium 1), LC50=0.965mg/mL (medium 2)
Balashanmugam et al.	2018	Green Synthesis of Silver Nanoparticles Using Ginkgo biloba and Their Bactericidal and Larvicidal Effects	Ginkgo biloba	Silver nanoparticles with plant extract	leaves	no	nr	5, 10, 15, 20, 25, 30 uL	/	Culex	larvae	Larvicidal activity	Larvicidal bioassay (WHO, modified)	10	4h, 8h, 12h, 16h, 24h	water as negative control	Synthesis of silver nanoparticles with aqueous plant extract Larvicidal assay: 2ml of aqueous plant-extract silver nanoparticle solution in plate at different concentrations (in 3 replicates), larvae added to solution, mortality recorded after 4, 8, 12, 16 and 24h	l	nr	l+	100% mortality of mosquito larvae was achieved with 30ul of nanoparticles after 16h and with 20, 25 and 30ul after 24h
Bedini et al.	2016	Cannabis sativa and Humulus lupulus essential oils as novel control tools against the invasive mosquito Aedes albopictus and fresh water snail Physella acuta	Humulus lupulus	essential oil	cones	no	nr	dosages ranging from 25 to 500 uL/L	mycrene (68%), a-humulene (13.3%), b-caryophyllene (3.7%)	Aedes albopictus	4th instar larvae	Acute toxicity	GC-MS analysis for chemical composition of EO, Toxicity bioassay (WHO, 1981)	20	24h	negative control with only tap water and Tween80	Toxicity bioassay: larvae exposed to different dosages of EO dissolved in tap water and Tween80, mortality recorded after 24h, 3 replicates per treatment	l	nr	l+	LC50=330.855 uL/L
Benelli et al.	2017	Acute larvicidal toxicity of five essential oils (Pinus nigra, Hyssopus officinalis, Satureja montana, Aloysia citrodora and Pelargonium graveolens) against the filariasis vector Culex quinquefasciatus: Synergistic and antagonistic effects.	Hyssopus officinalis	essential oil	flowering aerial parts	no	nr	at least 6 dosages (from 5 to 100 ?L)	linalool (47.7%)	Culex quinquefasciatus	early 3rd instar larvae	Larvicidal activity	GC-MS, Mosquito larvicidal assay (WHO)	N/A	24h	N/A	Four replicates were run simultaneously with at least 6 dosages (i.e. from 5 to 100 ?L L?1)	l	nr	l+ (low)	LC50 99.5 ?LúL?
Al-Massarani et al.	2019	Assessment of selected Saudi and Yemeni plants for mosquitocidal activities against the yellow fever mosquito Aedes aegypti	Hyssopus officinalis	ethanol extract	stem and leaves	no	nr	5ug/mosquito	3-caffeoylquinic acid, luteolin diglucuronide, luteolin glucoside, quercetin 7-rutinoside, leukoseptoside A, apigenin derivative, luteolin glucuronide, apigenin glucuronide, rosmarinic acid, luteolin	Aedes aegypti	Adults	Adulticidal activity	LC-MS/MS, Adulticidal bioassays as described by Chang et al. 2014	N/A	24h	permethrin and acetone as positive and negative controls	adulticidal assay: 5ug plant extract per mosquito, mortality recorded after 24h, assay repeated at least 3 times	l	nr	a+	Adulticidal activity: 86.7 ñ 15.3% mortality
Al-Massarani et al.	2019	Assessment of selected Saudi and Yemeni plants for mosquitocidal activities against the yellow fever mosquito Aedes aegypti	Hyssopus officinalis	ethanol extract	stem and leaves	no	nr	5ug/mosquito	3-caffeoylquinic acid, luteolin diglucuronide, luteolin glucoside, quercetin 7-rutinoside, leukoseptoside A, apigenin derivative, luteolin glucuronide, apigenin glucuronide, rosmarinic acid, luteolin	Aedes aegypti	1st instar larvae	Larvicial activity	larvicidal bioassays as described by Ali et al 2013	N/A	24h	permethrin and acetone as positive and negative control+	larvicidal assay: mortality recorded at 24h	l	nr	l+	larvicidal activity: ?
Pavela	2007	Larvicidal effects of various Euro-Asiatic plants against Culex quinquefasciatus Say larvae (Diptera: Culicidae).	Hyssopus officinalis	Methanol extract	stem	no	nr	1, 5, 10, 50, 100, 200, 300, 400 and 500 ppm	/	Culex quinquefasciatus	4th instar larvae	Larvicidal activity	Larvicidal bioassay (WHO 1996)	20	24h	negative control	extract dissolved in DMSO and diluted to different concentrations with distilled water. Larvae added to glass beaker with test solution. Mortality recorded after 24h. 4 replications per treatment	l	nr	l+	Mortality after 24h with maximal dose of 500ppm: 92.7ñ5.9 % LD50 (CI 95%) = 150 (140?163) ppm LD90 (CI 95%) = >500 ppm
Hazarika et al	2020	Essential oil based controlled-release non-toxic evaporating tablet provides effective repellency against Musca domestica.	Jasminum officinale	essential oil	N/A	no	nr	10%	linalool, a-terpineol, methyl salicyate, citronellol, eugenol	Musca domestica	adults	Repellency	GC-MS, Repellency bioassay (y-tube olfactometer)	15	2min	negative control (solvent control solution)	Screening of essential oils for repellent effect: one end arm of the olfactometer contained a filter paper treated with EO the other end arm a control filter paper, continuous air flow inside olfactometer to elicit a negative geotaxis behavior, flies were then released individually inside the start arm of the olfactometer for max. 2min and their choice was recorded (in which end arm they go), 10 …	l	r+	nr	number of flies in control arm: ca. 11.5 number of flies in test arm: ca. 2.5 number of flies not responding: ca. 1
Njoroge and Berenbaum	2019	Laboratory Evaluation of Larvicidal and Oviposition Deterrent Properties of Edible Plant Oils for Potential Management of Aedes aegypti (Diptera: Culicidae) in Drinking Water Containers.	Juglans nigra	oil	N/A	no	nr	500, 750, 1,000, 2,000, and 4,000 ppm	/	Aedes aegypti	late 3rd instar larvae	Larvicidal activity	Larvicidal bioassay (WHO 2005)	10	24h, 48h	negative control (dionized water only) positive control (malathion)	larvae placed in cups with 25ml of test solution (oil + water) at different concentrations. Mortality recorded after 24h and 48h. 4 replications per treatment	l	nr	l+	After 48h: LC50 (95 % CI) = 1,095.06 (624.96?1,732.11) ppm
Kro?lu et al.	2016	11-Hydroxy-2,4-cycloeudesmane from the Leaf Oil of Juglans regia and Evaluation of its Larvicidal Activity	Juglans regia	essential oil	leaves	no	nr	120, 60, 30, 15 and 7.5ppm	oil A: thymol (23.1%), oil B: caryophyllene oxide (33.8%), b-eudesmol in both	Aedes aegypti	1st instar larvae	Larvicial activity	GC-MS, GC-FID, mosquito larvicidal bioassay after pridgeon et al 2009	N/A	N/A	permethrin at 0.025pmm as positive control and DMSO as negative control	"A series of 5 dosages were used in each treatment to obtain a range of mortality between 0 to 100%. Treatments were replicated 10-20 times for each sample."	l	nr	l+	Larvicidal activity with 100% mortality at 120, 60, 30, 15 ppm for oil B and at 120 and 60 ppm for oil A
Kulma et al	2018	Laboratory evaluation of repellency of traditional Czech homemade repellents against Aedes aegypti.	Juglans regia	leachate	leaves	no	nr	2ml	Eucalyptol, isopulegol, terpinyl acetate, menthol	Aedes aegypti	Adults	Repellency	Repellency bioassay, GC-MS	ca. 50	1min, 10min, 30min, 60min	negative control (other untreated arm)	Preparation of repellent solution: 100 of leaves boiled in 1L of water for 5min then left to infuse for 4h, solution mixed in a 1:3 ratio with commercial ALPA (alcohol herbal embrocation) Bioassay: Repellents applied directly on forearm skin of human voluteers. The other forearm remained untreated (negative control). Arms inserted in cage with unfed female mosquitoes and number of mosquito bites …	l and h	r+	nr	After 10min: 49 ñ 19.2 % repellency After 30min: 34.3 ñ 17% repellency After 60min: 18.2 ñ 17.4 % repellency
Ali et al.	2019	Larvicidal potential of Juglans regia male flower against Anopheles stephensi, Aedes aegypti and Culex quinquefasciatus.	Juglans regia	methanol extract	male flower	no	nr	between 12.5 and 200 ppm	/	Anopheles stephensi	early 4th instar larvae	Larvicidal activity	Larvicidal assay	N/A	12h and 24h	negative control	N/A	l	nr	l+	after 12h: LC50= 139.87ppm, LC90=288.96ppm after 24h: LC50=59.80ppm, LC90=166.73ppm
Ali et al.	2019	Larvicidal potential of Juglans regia male flower against Anopheles stephensi, Aedes aegypti and Culex quinquefasciatus.	Juglans regia	methanol extract	male flower	no	nr	between 12.5 and 200 ppm	/	Aedes aegypti	early 4th instar larvae	Larvicidal activity	Larvicidal assay	N/A	12h and 24h	negative control	N/A	l	nr	l+	after 12h: LC50= 162ppm, LC90=313.39ppm after 24h: LC50=77.87ppm, LC90=190.79ppm
Ali et al.	2019	Larvicidal potential of Juglans regia male flower against Anopheles stephensi, Aedes aegypti and Culex quinquefasciatus.	Juglans regia	methanol extract	male flower	no	nr	between 12.5 and 200 ppm	/	Culex quinquefasciatus	early 4th instar larvae	Larvicidal activity	Larvicidal assay	N/A	12h and 24h	negative control	N/A	l	nr	l+	after 12h: LC50= 180.99ppm, LC90= 326.84ppm after 24h: LC50=118.54ppm, LC90=249.99ppm
Wu et al.	2022	Study of the Repellent Activity of 60 Essential Oils and Their Main Constituents against Aedes albopictus, and Nano-Formulation Development.	Juniper (no latin name given)	essential oil	N/A	no	nr	10ug/cm2	/	Aedes albopictus	Adults	repellency	Repellency bioassay (hemotek membrane feeding system)	20-30	30min	DEET as positive control, acetone as negative control	Repellency test: hemotek membrane feeding system -> feeding room with blood separated from mosquitoes by cotton net loaded with testing solution (EO with acetone) number of blood-fed and unfed mosquitoes recorded, 3 replicates per treatment	l	r+	nr	Repelling rate % (mean ñ SD): 12 ñ 6%
Levchenko et al	2021	Insecticidal efficacy of some essential oils against adults of Musca domestica L. (Diptera: Muscidae)	Juniperus communis	essential oil	bark	no	nr	1:10, 1:100, 1:500, 1:1000, 1:10000	/	Musca domestica	Adults	Adulticidal activity	Adulticidal bioassay (forced contact)	10	30min	positive controls (permethrin at different concentration) negative control: cups with 1ml pure acetone and clear cups without acetone	EOs diluted in acetone at different concentrations. EO solution added to cup. Flies added to cup after acetone evaporated -> forced contact with EO solution residues for 30min. Mortality recorded after 15min and 30min, 1, 2, 3, 6 and 24h. 3 replications per treatment	l	nr	a+	100% mortality for 1:10 dilution 90-100% mortality for 1:100 dilution >60% mortality for 1:500 dilution 10% mortality for 1:1000 dilution LD50 (95% CI) = 0.072 (0.037?0.097) % LD99 (95% CI) = 0.227 (0.167?0.468) %
Levchenko et al	2021	Insecticidal efficacy of some essential oils against adults of Musca domestica L. (Diptera: Muscidae)	Juniperus communis	essential oil	berries	no	nr	1:10, 1:100, 1:500, 1:1000, 1:10000	/	Musca domestica	Adults	Adulticidal activity	Adulticidal bioassay (forced contact)	10	30min	positive controls (permethrin at different concentration) negative control: cups with 1ml pure acetone and clear cups without acetone	EOs diluted in acetone at different concentrations. EO solution added to cup. Flies added to cup after acetone evaporated -> forced contact with EO solution residues for 30min. Mortality recorded after 15min and 30min, 1, 2, 3, 6 and 24h. 3 replications per treatment	l	nr	a+	100% mortality for 1:10 dilution Mortality between 0 and 30% for 1:100 dilution
Pavela	2007	Larvicidal property of essential oils against Culex quinquefasciatus Say (Diptera: Culicidae)	Juniperus communis	essential oil	Berry/twig	no	nr	various: from 5 to 500ug/ml)	/	Culex quinquefasciatus	early 3rd instar larvae	Larvicidal activity	Larvicidal bioassay (WHO 1996)	N/A	24h	N/A	EOs dissolved in DMSO and diluted to different concentrations with distilled water. Larvae added to bowl with test solution. Mortality recorded after 24h. 4 replications per treatment	l	nr	l+	LC50 (95% CI)= 164.3 (152.7?176.2) ug/ml LC90 (95% CI)= 250.2 (226.7?310.1) ug/ml
Sheng et al	2020	Screening of larvicidal activity of 53 essential oils and their synergistic effect for the improvement of deltamethrin efficacy against Aedes albopictus	Juniperus communis	essential oil	fruit	no	nr	100ppm	/	Aedes albopictus	4th instar larvae	Larvicidal activity	Larvicidal bioassay (WHO 2005)	20	24h	N/A	Preliminary screening: larvae transferred to 100ppm EO solution (dissolved in acetone and water). Mortality reocrded after 24h. 4 replicates.	l	nr	l+	Mortality at 100ppm: 37.5ñ2.9 %
Stappen et al.	2018	Antifungal and repellent activities of the essential oils from three aromatic herbs from western Himalaya	Juniperus communis	essential oil	leaves	no	nr	series of concentrations ranging between 125 and 31.25 ppm	a-pinene (43.2%), limonene (34.7%)	Aedes aegypti	Larvae (1 day old)	Larvicial activity	GC-MS, Larval bioassay (system described by Ali et al.)	5 (per well)	24h	positive control (permethrin) and negative control (only DMSO)	5 larvae added to each well with 24-well plate with water, larval diet, brewer's yeast, DMSO and essential oil larval mortality recorded after 24h	l	nr	l+	100% mortality at 125ppm, 90% mortality at 62.5ppm, 40% mortality at 31.25ppm
Stappen et al.	2018	Antifungal and repellent activities of the essential oils from three aromatic herbs from western Himalaya	Juniperus communis	essential oil	leaves	no	nr	10ug/cm^2	a-pinene (43.2%), limonene (34.7%)	Aedes aegypti	Adult females	Repellency	GC-MS, Mosquito biting bioasssay (with a six-celled in vitro Klun and Debboun (K&D) module bioassay system)	5 (per cell)	3min	positive control (DEET) and negative control (only solvent)	A six celled K&D module containing five female mosquitoes per cell was positioned over cloth treatments, number of mosquitoes biting through cloth treatments recorded (blood underneath) after 3min, afterwards the actual feeding was also checked Five replications with five females per treatment	l	r+	nr	PNB value (proportion not biting value) of 0.52
Amer and Heinz	2006	Larvicidal effects of various essential oils against Aedes, Anopheles, and Culex larvae (Diptera, Culicidae).	Juniperus communis	essential oil	N/A	no	nr	1st screening: 50ppm 2nd larvicidal assay: 1, 10, 50, 100, 500ppm	/	Aedes aegypti	3rd instar larvae	Larvicidal activity	Larvicidal assays	Both assays: 10	Both assays: 24h	Both assays negative control with acetone and water	Screening for larvididal properties: 50ppm solutions of EOs of different plants were tested on only 1 mosquito species (A. aegypti larvae), only EOs that gave 100% mortality after 24h were kept for next stage 2nd stage: Larvicidal assay with 3 mosquito species and different concentrations of EO, 3 replications per concentration, mortality recorded after 1h, 12h and 24h	l	nr	l+	1st screening: 100% mortality after 24h 2nd larvicidal assay: Aedes: LC50 after 1h: ca. 100ppm, LC50 after 12h: ca. 50ppm, LC50 after 24h: ca. 50ppm
Amer and Heinz	2006	Larvicidal effects of various essential oils against Aedes, Anopheles, and Culex larvae (Diptera, Culicidae).	Juniperus communis	essential oil	N/A	no	nr	1, 10, 50, 100, 500ppm	/	Anopheles stephensi	3rd instar larvae	Larvicidal activity	Larvicidal assays	10	24h	negative control with acetone and water	Different EO concentrations tested on larvae, 3 replications per concentration, mortality recorded after 1h, 12h and 24h	l	nr	l+	LC50 afer 1h: ca. 100ppm, LC50 after 12h: ca. 100ppm, LC50 after 24h: ca. 100ppm
Amer and Heinz	2006	Larvicidal effects of various essential oils against Aedes, Anopheles, and Culex larvae (Diptera, Culicidae).	Juniperus communis	essential oil	N/A	no	nr	1, 10, 50, 100, 500ppm	/	Culex quinquefasciatus	3rd instar larvae	Larvicidal activity	Larvicidal assays	10	24h	negative control with acetone and water	Different EO concentrations tested on larvae, 3 replications per concentration, mortality recorded after 1h, 12h and 24h	l	nr	l+	LC50 afer 1h: ca. 50ppm, LC50 after 12h: ca. 50ppm, LC50 after 24h: ca. 10ppm
Pavela et al	2021	Prolonged sublethal effects of essential oils from non-wood parts of nine conifers on key insect pests and vectors	Juniperus communis	essential oil	twigs	no	nr	20, 30, 40, 50, 70, 80, 100, 120 and 150 mg/l	?-pinene (26.6-32.8%), sabinene (17.0-22.1%), ?-phellandrene (5-7.6%), terpinen- 4-ol (5.8-7.4)	Culex quinquefasciatus	3rd instar larvae	Larvicidal activity	GC-FID, GC-MS, Larvicidal bioassay	20	24h	negative control (DMSO + water) and positive control (Pyrethrum)	2 different samples taken for Juniperus communis: one of a male plant and one of a female plant Assay: EO diluted in DMSO and water at different concentrations. Larvae exposed to test solution in beaker. Mortality recorded after 24h. 4 replications per treatment	l	nr	l+	Male plant: LC50 (CI95) = 72.8 ñ 3.2 (65.3-81.4) mg/l LC90 (CI95) = 144.2 ñ 12.7 (122.9-162.6) mg/l Female plant: LC50 (CI95) = 72.4 ñ 6.3 (68.6-85.1) mg/l LC90 (CI95) = 125.8 ñ 11.1 (105.6-195.9) mg/l
Pavela et al	2021	Prolonged sublethal effects of essential oils from non-wood parts of nine conifers on key insect pests and vectors	Juniperus communis	essential oil	twigs	no	nr	30, 50, 80, 100, 120, 140, 160, 180 and 200 ?g/adult	?-pinene (26.6-32.8%), sabinene (17.0-22.1%), ?-phellandrene (5-7.6%), terpinen- 4-ol (5.8-7.4)	Musca domestica	Adults	Adulticidal activity	GC-FID, GC-MS, Topical bioassay	20	24h	negative control (acetone) and positive control (Pyrethrum)	2 different samples taken for Juniperus communis: one of a male plant and one of a female plant Assay: 1ul of acetone with EO at different concentrations was directly applied to pronotum of anesthetized flies. Mortality recorded after 24h. 4 replications per treatment.	l	nr	a+	Female plant: Female flies: LC50 (CI95) = 119.2 ñ 12.1 (89.7-123.3) ?g, LC90 (CI95) = 281.5 ñ 10.5 (259.6-312.8)?g Male flies: LC50 (CI95) = 73.7 ñ 8.8 (58.2-89.6) ?g, LC90 (CI95) = 233.8 ñ 10.8 (198.7-256.5) ?g Male plant: Female flies: LC50 (CI95) = 112.4 ñ 8.5 (89.7-132.7) ?g, LC90 (CI95) = 301.9 ñ 8.6 (285.7-329.4) ?g Male flies: LC50 (CI95) = 76.9 ñ 7.5 (69.5-89.7) ?g, LC90 (CI95) = 207.7 ñ …
Carroll et al.	2011	Essential oils of Cupressus funebris, Juniperus communis, and J. chinensis (Cupressaceae) as repellents against ticks (Acari: Ixodidae) and mosquitoes (Diptera: Culicidae) and as toxicants against mosquitoes	Juniperus communis	essential oil	leaves	no	nr	6 different concentrations	?-pinene (26.9%), ?-terpineol (14.0%), linalool (10.9%), limonene (6.2%), and ?-pinene (5.2%)	Aedes aegypti	1st instar larvae	Larvicidal activity	GC-FID, GC-MS, larvicidal bioassay (pridgeon 2009)	10	24h	negative control (DMSO), positive control (permethrin)	larvae placed individually into wells of a plate containing water, nutrient suspension and 10ul EO dissolved in DMSO, mortality recorded after 24h, 3 replications per treatment	l	nr	l+	LC50 (95% CI)= 163.6 ppm (120.2 ? 213.7) LC95 (95% CI)= 440.3 ppm (282.6 ? 632.9)
Carroll et al.	2011	Essential oils of Cupressus funebris, Juniperus communis, and J. chinensis (Cupressaceae) as repellents against ticks (Acari: Ixodidae) and mosquitoes (Diptera: Culicidae) and as toxicants against mosquitoes	Juniperus communis	essential oil	leaves	no	nr	3.125 æg (0.5ul of 6.25 æg/æl)	?-pinene (26.9%), ?-terpineol (14.0%), linalool (10.9%), limonene (6.2%), and ?-pinene (5.2%)	Aedes aegypti	Adult females	Adulticidal activity	GC-FID, GC-MS, topical assay	10	N/A	negative control (DMSO-acetone), positive control (permethrin)	0.5ul of diluted EO applied to dorsal thorax of the mosquitoes, 3 replicates	l	nr	a0	negligible mortality: only 3.3%
Carroll et al.	2011	Essential oils of Cupressus funebris, Juniperus communis, and J. chinensis (Cupressaceae) as repellents against ticks (Acari: Ixodidae) and mosquitoes (Diptera: Culicidae) and as toxicants against mosquitoes	Juniperus communis	essential oil	leaves	no	nr	0.750, 0.375, 0.187, 0.094, 0.047, 0.023, 0.011, and 0.005 mg/cm2	?-pinene (26.9%), ?-terpineol (14.0%), linalool (10.9%), limonene (6.2%), and ?-pinene (5.2%)	Aedes aegypti	Adults	Repellency	GC-FID, GC-MS, mosquito repellent assay	500 (ñ 10%)	1min	N/A	human volunteer with arm/hand covered by several layers of gloves/sleeves except for a 4 x 8 cm opening which was only covered by a muslin cloth treated with different concentrations of EO, human puts arm in cage with 500 mosquitoes, after 1min number of bites recorded, less than 4 bites is considered "passed" and more than 5 bites considered a "failure", experiment replicated 6 times with 4 diff…	l and h	r+	nr	MED (minimum effective dosage)= 0.057 ñ 0.013 mg/cm2
Krber et al	2018	Odorant-binding protein-based identification of natural spatial repellents for the African malaria mosquito Anopheles gambiae	Juniperus sp.	essential oil	dry fruits	no	nr	3.8 ?g/cm2	/	Anopheles gambiae	Adult females	Repellency	?warm body? in-vitro cage repellent assay	ca. 50	2min	negative control (without treatment)	Attractive warm surface was treated with EO. Number of mosquitoes landing on it was measured for 2min. 5 replications. Repellency index calculated.	l	r+	nr	Repellence index: 37
Fernandez et al	2018	Larvicidal activity against Aedes aegypti of essential oil of Laurus nobilis leaves obtained at different seasons	Laurus nobilis	essential oil	leaves	no	nr	3.12, 1.56, 1, 0.78, 0.60, 0.50, 0.40, 0.35, 0.30, 0.20 and 0.10 mg/ mL	1,8-cineole and linalool	Aedes aegypti	3rd instar larvae	Larvicidal activity	Larvidial bioassay (larval immersion test), GC-MS	10	24h	negative control: solvent only positive control: Temephos (organophosphate)	leaves were collected in each season and tested separately (spring, summer, autumn, winter) Larval immersion test: EOs were diluted with 2% polysorbate 80 at different concentrations. Larvae placed in 250ml vials with EO solutions. Mortality recorded after 24h	l	nr	l+	Strongest larvicidal effect with the spring leaves Spring: LC50(CI)= 0.41(0.39?0.44)mg/ml, LC99(CI)= 0.77(0.68?0.95)mg/ml Summer: LC50(CI)= 0.91 (0.81?1.05)mg/ml, LC99(CI)= 2.5 (1.91?3.87)mg/ml Autumn: LC50(CI)= 0.60 (0.54?0.66)mg/ml, LC99(CI)= 1.37 (1.12?1.91)mg/ml Winter: LC50(CI)= 0.66 (0.58?0.78)mg/ml, LC99(CI)= 3.19 (2.23?5.68)mg/ml
Tabanca et al	2013	Comparative investigation of umbellularia californica and laurus nobilis leaf essential oils and identification of constituents active against aedes aegypti	Laurus nobilis	essential oil	leaves	no	nr	10 ?g/cm2	1,8-Cineole (57.4%), ?-terpinyl acetate (7.0%), sabinene (5.7%), and terpinen-4-ol (4.0%)	Aedes aegypti	adult females	Repellency	GC-MS, Repellency bioassay (Klun & Debboun module)	8	3min	positive control (DEET) and negative control (ethanol)	six-celled Klun & Debboun (K&D) module bioassay system was used. Each well contained feeding solution (citrate?phosphate? dextrose?adenine + ATP solution insted of human blood ) with red dye. Wells covered by a membrane treated with EO solution dissolved in ethanol. Mosquitoes had access to wells for 3min and afterwards they were squashed to see whether they fed or not. 10 replications per treatm…	l	r+	nr	only weak repellency: 40% of mosquitoes didn't bite (compared to aabout 30% in negative control)
Tabanca et al	2013	Comparative investigation of umbellularia californica and laurus nobilis leaf essential oils and identification of constituents active against aedes aegypti	Laurus nobilis	essential oil	leaves	no	nr	5 concentrations ranging from 6.25 to 250ppm	1,8-Cineole (57.4%), ?-terpinyl acetate (7.0%), sabinene (5.7%), and terpinen-4-ol (4.0%)	Aedes aegypti	1-day old larvae	Larvicidal activity	GC-MS, Larvicidal bioassy (Pridgeon et al)	5	24h, 48h	negative control (DMSO)	5 larvae placed in individual wells of a 24-well tissue culture plates. Well contained a drop of water, larval diet + 11ul of EO solution dissolved in DMSO at different concentrations. mortality recorded after 24h and 48h. 10-20 replications per treatment	l	nr	l0	No larvicidal activity observed
Bouzidi et al.	2020	Chemical composition and Bioefficacy of Essential Oil from Bay Laurel Shrub (Laurales: Lauraceae) against Culiseta longiareolata (Macquart) (Diptera: Culicidae) Larvae	Laurus nobilis	essential oil	leaves	no	nr	25, 50, 100, 150, 200ppm	Eucalyptol (25.62%), linalool (11.83%), methyl eugenol (10.07%), camphene (10.18%)	Culiseta longiareolata	4th instar larvae	Larvicidal activity	GC-MS, larvicidal bioassay (WHO 1996)	20	24h	Ethanol with water as positive control	Larvae exposed to solution with ethanol, water and different concentrations of EO for 24h, 6 replicates per treatment, mortality recorded after 24h, 48h and 72h	l	nr	l+	LC50 of 203.7 ppm after 24h, LC50 of 171.9ppm after 72h, LC50 of 85.1ppm after 7 days
Bouzidi et al.	2020	Chemical composition and Bioefficacy of Essential Oil from Bay Laurel Shrub (Laurales: Lauraceae) against Culiseta longiareolata (Macquart) (Diptera: Culicidae) Larvae	Laurus nobilis	essential oil	leaves	no	nr	LC50 and LC25 from larvicidal assay	Eucalyptol (25.62%), linalool (11.83%), methyl eugenol (10.07%), camphene (10.18%)	Culiseta longiareolata	Eggs	Ovicidal activity	GC-MS, ovicidal bioassay (WHO 1996)	N/A	24h	N/A	Eggs placed in LC50 and LC25 solutions from larvicidal assay, after 24h number and percentage of eggs hatching recorded	l	nr	o+	with LC50 solution -> 75.9% of eggs not hatching
Bouzidi et al.	2020	Chemical composition and Bioefficacy of Essential Oil from Bay Laurel Shrub (Laurales: Lauraceae) against Culiseta longiareolata (Macquart) (Diptera: Culicidae) Larvae	Laurus nobilis	essential oil	leaves	no	nr	25, 50, 100, 150ppm	Eucalyptol (25.62%), linalool (11.83%), methyl eugenol (10.07%), camphene (10.18%)	Culiseta longiareolata	4th instar larvae to adults	Delayed effects (progeny sex ratio)	GC-MS, sex ratio determination (Tabadkani 2013)	20	until adult emergence	N/A	Larvae placed in solution with different EO concentrations until adult emergence, then determination of sex ratio, 3 replicates per treatment	l	nr	nr	biased towards females -> unclear whether due to EO treatment
Sheng et al	2020	Screening of larvicidal activity of 53 essential oils and their synergistic effect for the improvement of deltamethrin efficacy against Aedes albopictus	Laurus nobilis	essential oil	leaves	no	nr	100ppm	/	Aedes albopictus	4th instar larvae	Larvicidal activity	Larvicidal bioassay (WHO 2005)	20	24h	N/A	Preliminary screening: larvae transferred to 100ppm EO solution (dissolved in acetone and water). Mortality reocrded after 24h. 4 replicates.	l	nr	l0	Mortality at 100ppm: 2.5ñ2.9
Aissaoui et al.	2022	Phytochemical Screening and Biological Effects of Laurus Nobilis (Lauraceae) Essential Oil Against Mosquito Larvae, Culex Pipiens (Linneaus, 1758) (Diptera: Culicidae) Species	Laurus nobilis	essential oil	leaves	no	nr	5, 10, 25 and 35ul/l	1.8-cineole (22.42%), isolongifolene (10.22%), 3-carene (7.74%), Alpha-zingiberene (6.69%), Eremophilene (4.87%), Aristola-1 (10), 8- diene (3.09%) icyclo, sabinene (4.13%), ?-pinene (1.94%) and Beta-caryophyllene (0.36%)	Culex pipiens	Adults, eggs	Longevity, Fecundity	Reproduction tests	10 females and 10 males	24h	negative control group	20 surviving larvae from each larvicidal assay kept, hatching of their eggs -> longevity and reproduction parameters assessed	l	nr	l+	Reproduction tests: longevity of adults from treated larvae reduced (19 days for LC90 group, 21 days for LC50 group and 25 days for control), fecundity highly reduced (significantly less eggs layed), reduced hatching rate of eggs from mosquitoes treated as larvae
Erler et al	2006	Repellent activity of five essential oils against Culex pipiens.	Laurus nobilis	essential oil	Leaves	no	nr	5 and 10ul	/	Culex pipiens	Adult females	Repellency	Y-tube olfactometer	10	15s, 75s, 135s, 195s, 255s, 315s	negative control (arm without treatment)	blotting paper treated with EO at the end of one arm of the olfactometer and untreated blotting paper at end of other arm. Mosquitoes introduced into apparatus and air flow towards the two arms activated -> mosquitoes could choose between the 2 arms . 6 replicates per treatment	l	r+	nr	% mean repellency ñSEM with 5ul dose: after 15s: 41.7ñ6.6 % after 75s: 41.7ñ9.0 % after 135s: 49.2ñ12.4 % after 195s: 56.5ñ8.4 % after 255s: 56.5ñ9.4 % after 315s: 57.5ñ5.3 % % mean repellency ñSEM with 10ul dose: after 15s: 71.7ñ4.0 % after 75s: 77.6ñ8.4 % after 135s: 77.6ñ8.0 % after 195s: 78.3ñ9.2 % after 255s: 82.3ñ11 % after 315s: 82.9ñ6.3 %
Traboulsi et al	2005	Repellency and toxicity of aromatic plant extracts against the mosquito Culex pipiens molestus (Diptera: Culicidae).	Laurus nobilis	essential oil	leaves	no	nr	75, 100, 115, 125, 140 and 150mg/l	1,8-Cineole (44%) ?-Pinene (4.5%) ?-Pinene (2.2%) Sabinene (8.9%) Methyl eugenol (1.9%)	Culex pipiens molestus	early 4th instar larvae	Larvicidal activity	GC-MS, Larvicidal bioassay (WHO)	20	24h	negative control (solvent only)	EO dilued in ethanol and distilled water at different conentrations. Larvae added to solution. Mortality recorded after 24h. 4 replications per treatment	l	nr	l+	LC50 (mg/l) (95% CL) = 117.0 (112.8?121.3) LC75 (mg/l) = 135 LC90 (mg/l) = 166
Traboulsi et al	2005	Repellency and toxicity of aromatic plant extracts against the mosquito Culex pipiens molestus (Diptera: Culicidae).	Laurus nobilis	essential oil	leaves	yes	Ferula hermonis	LC50 (laurus nobilis) = 117 mg/l LC50 (ferula hermonis)= 44mg/l	1,8-Cineole (44%) ?-Pinene (4.5%) ?-Pinene (2.2%) Sabinene (8.9%) Methyl eugenol (1.9%)	Culex pipiens molestus	early 4th instar larvae	Larvicidal activity	GC-MS, Larvicidal bioassay (WHO)	20	24h	negative control (solvent only)	LC50 concentrations of both plants mixed together at a 1:1 ratio. Larvae added to solution. Mortality recorded after 24h. 4 replications per treatment	l	nr	l+	100% mortality
Traboulsi et al	2005	Repellency and toxicity of aromatic plant extracts against the mosquito Culex pipiens molestus (Diptera: Culicidae).	Laurus nobilis	essential oil	leaves	yes	Pinus pinea	LC50 (laurus nobilis) = 117 mg/l LC50 (pinus pinea) = 75 mg/l	1,8-Cineole (44%) ?-Pinene (4.5%) ?-Pinene (2.2%) Sabinene (8.9%) Methyl eugenol (1.9%)	Culex pipiens molestus	early 4th instar larvae	Larvicidal activity	GC-MS, Larvicidal bioassay (WHO)	20	24h	negative control (solvent only)	LC50 concentrations of both plants mixed together at a 1:1 ratio. Larvae added to solution. Mortality recorded after 24h. 4 replications per treatment	l	nr	l+	90% mortality
Traboulsi et al	2005	Repellency and toxicity of aromatic plant extracts against the mosquito Culex pipiens molestus (Diptera: Culicidae).	Laurus nobilis	essential oil	leaves	yes	Eucalyptus spp	LC50 (laurus nobilis) = 117 mg/l LC50 (eucalyptus) = 120mg/l	1,8-Cineole (44%) ?-Pinene (4.5%) ?-Pinene (2.2%) Sabinene (8.9%) Methyl eugenol (1.9%)	Culex pipiens molestus	early 4th instar larvae	Larvicidal activity	GC-MS, Larvicidal bioassay (WHO)	20	24h	negative control (solvent only)	LC50 concentrations of both plants mixed together at a 1:1 ratio. Larvae added to solution. Mortality recorded after 24h. 4 replications per treatment	l	nr	l+	95% mortality
Traboulsi et al	2005	Repellency and toxicity of aromatic plant extracts against the mosquito Culex pipiens molestus (Diptera: Culicidae).	Laurus nobilis	essential oil	leaves	yes	Foeniculum vulgare	LC50 (laurus nobilis) = 117 mg/l LC50 (foeniculum) = 24.5 mg/l	1,8-Cineole (44%) ?-Pinene (4.5%) ?-Pinene (2.2%) Sabinene (8.9%) Methyl eugenol (1.9%)	Culex pipiens molestus	early 4th instar larvae	Larvicidal activity	GC-MS, Larvicidal bioassay (WHO)	20	24h	negative control (solvent only)	LC50 concentrations of both plants mixed together at a 1:1 ratio. Larvae added to solution. Mortality recorded after 24h. 4 replications per treatment	l	nr	l+	100% mortality
Traboulsi et al	2005	Repellency and toxicity of aromatic plant extracts against the mosquito Culex pipiens molestus (Diptera: Culicidae).	Laurus nobilis	essential oil	leaves	yes	Citrus sinensis	LC50 (laurus nobilis) = 117 mg/l LC50 (citrus sinensis) = 60mg/l	1,8-Cineole (44%) ?-Pinene (4.5%) ?-Pinene (2.2%) Sabinene (8.9%) Methyl eugenol (1.9%)	Culex pipiens molestus	early 4th instar larvae	Larvicidal activity	GC-MS, Larvicidal bioassay (WHO)	20	24h	negative control (solvent only)	LC50 concentrations of both plants mixed together at a 1:1 ratio. Larvae added to solution. Mortality recorded after 24h. 4 replications per treatment	l	nr	l+	96.25% mortality
Traboulsi et al	2005	Repellency and toxicity of aromatic plant extracts against the mosquito Culex pipiens molestus (Diptera: Culicidae).	Laurus nobilis	essential oil	leaves	yes	Ferula hermonis	LC50 (laurus nobilis) = 117 mg/l MSLC (ferula hermonis)	1,8-Cineole (44%) ?-Pinene (4.5%) ?-Pinene (2.2%) Sabinene (8.9%) Methyl eugenol (1.9%)	Culex pipiens molestus	early 4th instar larvae	Larvicidal activity	GC-MS, Larvicidal bioassay (WHO)	20	24h	negative control (solvent only)	LC50 concentrations of L. nobilis mixed with MSLC (maximum sublethal concentration) of other plant at a 1:1 ratio. MSLC= LC5 Larvae added to solution. Mortality recorded after 24h. 4 replications per treatment	l	nr	l+	Mortality: 70%
Traboulsi et al	2005	Repellency and toxicity of aromatic plant extracts against the mosquito Culex pipiens molestus (Diptera: Culicidae).	Laurus nobilis	essential oil	leaves	yes	Citrus sinensis	LC50 (laurus nobilis) = 117 mg/l MSLC (Citrus sinensis)	1,8-Cineole (44%) ?-Pinene (4.5%) ?-Pinene (2.2%) Sabinene (8.9%) Methyl eugenol (1.9%)	Culex pipiens molestus	early 4th instar larvae	Larvicidal activity	GC-MS, Larvicidal bioassay (WHO)	20	24h	negative control (solvent only)	LC50 concentrations of L. nobilis mixed with MSLC (maximum sublethal concentration) of other plant at a 1:1 ratio. MSLC= LC5 Larvae added to solution. Mortality recorded after 24h. 4 replications per treatment	l	nr	l+	Mortality: 70%
Traboulsi et al	2005	Repellency and toxicity of aromatic plant extracts against the mosquito Culex pipiens molestus (Diptera: Culicidae).	Laurus nobilis	essential oil	leaves	yes	Foeniculum vulgare	LC50 (laurus nobilis) = 117 mg/l MSLC (Foeniculum vulgare)	1,8-Cineole (44%) ?-Pinene (4.5%) ?-Pinene (2.2%) Sabinene (8.9%) Methyl eugenol (1.9%)	Culex pipiens molestus	early 4th instar larvae	Larvicidal activity	GC-MS, Larvicidal bioassay (WHO)	20	24h	negative control (solvent only)	LC50 concentrations of L. nobilis mixed with MSLC (maximum sublethal concentration) of other plant at a 1:1 ratio. MSLC= LC5 Larvae added to solution. Mortality recorded after 24h. 4 replications per treatment	l	nr	l+	Mortality: 62.5%
Traboulsi et al	2005	Repellency and toxicity of aromatic plant extracts against the mosquito Culex pipiens molestus (Diptera: Culicidae).	Laurus nobilis	essential oil	leaves	yes	Eucalyptus spp	LC50 (laurus nobilis) = 117 mg/l MSLC (Eucalyptus)	1,8-Cineole (44%) ?-Pinene (4.5%) ?-Pinene (2.2%) Sabinene (8.9%) Methyl eugenol (1.9%)	Culex pipiens molestus	early 4th instar larvae	Larvicidal activity	GC-MS, Larvicidal bioassay (WHO)	20	24h	negative control (solvent only)	LC50 concentrations of L. nobilis mixed with MSLC (maximum sublethal concentration) of other plant at a 1:1 ratio. MSLC= LC5 Larvae added to solution. Mortality recorded after 24h. 4 replications per treatment	l	nr	l+	Mortality: 60%
Traboulsi et al	2005	Repellency and toxicity of aromatic plant extracts against the mosquito Culex pipiens molestus (Diptera: Culicidae).	Laurus nobilis	essential oil	leaves	yes	Pinus pinea	LC50 (laurus nobilis) = 117 mg/l MSLC (Pinus pinea)	1,8-Cineole (44%) ?-Pinene (4.5%) ?-Pinene (2.2%) Sabinene (8.9%) Methyl eugenol (1.9%)	Culex pipiens molestus	early 4th instar larvae	Larvicidal activity	GC-MS, Larvicidal bioassay (WHO)	20	24h	negative control (solvent only)	LC50 concentrations of L. nobilis mixed with MSLC (maximum sublethal concentration) of other plant at a 1:1 ratio. MSLC= LC5 Larvae added to solution. Mortality recorded after 24h. 4 replications per treatment	l	nr	l+	Mortality: 65%
Traboulsi et al	2005	Repellency and toxicity of aromatic plant extracts against the mosquito Culex pipiens molestus (Diptera: Culicidae).	Laurus nobilis	essential oil	leaves	yes	Ferula hermonis	MSLC concentration of both plants	1,8-Cineole (44%) ?-Pinene (4.5%) ?-Pinene (2.2%) Sabinene (8.9%) Methyl eugenol (1.9%)	Culex pipiens molestus	early 4th instar larvae	Larvicidal activity	GC-MS, Larvicidal bioassay (WHO)	20	24h	negative control (solvent only)	MSLC concentrations of both plants mixed together at a 1:1 ratio. Larvae added to solution. Mortality recorded after 24h. 4 replications per treatment	l	nr	l+	5% mortality
Traboulsi et al	2005	Repellency and toxicity of aromatic plant extracts against the mosquito Culex pipiens molestus (Diptera: Culicidae).	Laurus nobilis	essential oil	leaves	yes	Foeniculum vulgare	MSLC concentration of both plants	1,8-Cineole (44%) ?-Pinene (4.5%) ?-Pinene (2.2%) Sabinene (8.9%) Methyl eugenol (1.9%)	Culex pipiens molestus	early 4th instar larvae	Larvicidal activity	GC-MS, Larvicidal bioassay (WHO)	20	24h	negative control (solvent only)	MSLC concentrations of both plants mixed together at a 1:1 ratio. Larvae added to solution. Mortality recorded after 24h. 4 replications per treatment	l	nr	l+	16.25% mortality
Traboulsi et al	2005	Repellency and toxicity of aromatic plant extracts against the mosquito Culex pipiens molestus (Diptera: Culicidae).	Laurus nobilis	essential oil	leaves	yes	Citrus sinensis	MSLC concentration of both plants	1,8-Cineole (44%) ?-Pinene (4.5%) ?-Pinene (2.2%) Sabinene (8.9%) Methyl eugenol (1.9%)	Culex pipiens molestus	early 4th instar larvae	Larvicidal activity	GC-MS, Larvicidal bioassay (WHO)	20	24h	negative control (solvent only)	MSLC concentrations of both plants mixed together at a 1:1 ratio. Larvae added to solution. Mortality recorded after 24h. 4 replications per treatment	l	nr	l+	3.75% mortality
Traboulsi et al	2005	Repellency and toxicity of aromatic plant extracts against the mosquito Culex pipiens molestus (Diptera: Culicidae).	Laurus nobilis	essential oil	leaves	yes	Eucalyptus spp	MSLC concentration of both plants	1,8-Cineole (44%) ?-Pinene (4.5%) ?-Pinene (2.2%) Sabinene (8.9%) Methyl eugenol (1.9%)	Culex pipiens molestus	early 4th instar larvae	Larvicidal activity	GC-MS, Larvicidal bioassay (WHO)	20	24h	negative control (solvent only)	MSLC concentrations of both plants mixed together at a 1:1 ratio. Larvae added to solution. Mortality recorded after 24h. 4 replications per treatment	l	nr	l+	5% mortality
Traboulsi et al	2005	Repellency and toxicity of aromatic plant extracts against the mosquito Culex pipiens molestus (Diptera: Culicidae).	Laurus nobilis	essential oil	leaves	yes	Pinus pinea	MSLC concentration of both plants	1,8-Cineole (44%) ?-Pinene (4.5%) ?-Pinene (2.2%) Sabinene (8.9%) Methyl eugenol (1.9%)	Culex pipiens molestus	early 4th instar larvae	Larvicidal activity	GC-MS, Larvicidal bioassay (WHO)	20	24h	negative control (solvent only)	MSLC concentrations of both plants mixed together at a 1:1 ratio. Larvae added to solution. Mortality recorded after 24h. 4 replications per treatment	l	nr	l+	16.25% mortality
Traboulsi et al	2005	Repellency and toxicity of aromatic plant extracts against the mosquito Culex pipiens molestus (Diptera: Culicidae).	Laurus nobilis	essential oil	leaves	no	nr	1% and 3%	1,8-Cineole (44%) ?-Pinene (4.5%) ?-Pinene (2.2%) Sabinene (8.9%) Methyl eugenol (1.9%)	Culex pipiens molestus	Adults	Repellency	GC-MS, Human-bai technique	750	varying	solvent controls (water + ethanol, olive oil, vaseline)	EO was dissolved in water + ethanol at 2 concentrations. Treatment was prepared in 3 different formulations (EO + vaseline, EO + olive oil, diluted EO alone). mosquitoes in cage. Forearm of human voluteer treated with EO and then introduced inside cage for 2min at 15min intervals. Number of mosquitoes bites and time until first bite was recorded. 4 replications per treatment	l and h	r+	nr	Protection time EO alone: not significantly different from control 1% dose: 1.22min 3% dose: 1.12min EO with vaseline: significantly differnt from control 1% dose: 18.12min 3% dose: 35.02min EO with olive oil: significantly different from control 1% dose: 26.57min 3% dose: 52.37min
Aissaoui et al.	2022	Phytochemical Screening and Biological Effects of Laurus Nobilis (Lauraceae) Essential Oil Against Mosquito Larvae, Culex Pipiens (Linneaus, 1758) (Diptera: Culicidae) Species	Laurus nobilis	essential oil	leaves	no	nr	5, 10, 25 and 35ul/l	1.8-cineole (22.42%), isolongifolene (10.22%), 3-carene (7.74%), Alpha-zingiberene (6.69%), Eremophilene (4.87%), Aristola-1 (10), 8- diene (3.09%) icyclo, sabinene (4.13%), ?-pinene (1.94%) and Beta-caryophyllene (0.36%)	Culex pipiens	3rd and 4th instar larvae (tested separately)	Larvicidal activity	GC-MS, larvicidal bioassay (WHO standard protocols 2005)	25	24h	Negative control with acetone	4 different concentrations of EO dissolved in 1ml acetone and water, larvae added to it for 24h, 3 replications per treatment, mortality recorded 24h, 48h and 72h of post-exposure	l	nr	l+	3rd instar larvae: LC50=3.74ul/l, LC90=14.47ul/l 4th instar larvae: LC50=18ul/l, LC90=39.08ul/l
Andrade-Ochoa et al.	2018	Oviposition deterrent and larvicidal and pupaecidal activity of seven essential oils and their major components against Culex quinquefasciatus say (Diptera: Culicidae): Synergism?antagonism effects	Laurus nobilis	essential oil	leaves	no	nr	Larvicidal assay: at least 10 dosages (300, 200, 100, 75, 50, 25, 15, 10, 5, and 2.5 æg/mL) LC50 assay: LC50 dose from previous assay	Eucalyptol (76.1%), ?-pinene (5.7%) ?-myrcene (4.6%) Carvacrol	Culex quinquefasciatus	3rd instar larvae	Larvicidal activity	GC-MS, Larvicidal assay (WHO standard)	Both assays: 25	N/A	Both assays: DMSO as negative control	Larvicidal assay: larvae (and pupae?) exposed to tested EO dissolved in DMSO and water, 5 replicates LC50 assay: larvae exposed to LC50 dose of EO, mortality recorded 24h after termination of exposure, larvae 5 replications	l	nr	l+	Larvicidal assay: larvae -> LC50=49.0ug/mL (48.5?50.5), LC90=111.0ug/mL (107.0?115.0), LC50 assay: 65.7 ñ 5.8% mortality
Andrade-Ochoa et al.	2018	Oviposition deterrent and larvicidal and pupaecidal activity of seven essential oils and their major components against Culex quinquefasciatus say (Diptera: Culicidae): Synergism?antagonism effects	Laurus nobilis	essential oil	leaves	no	nr	unclear	Eucalyptol (76.1%), ?-pinene (5.7%) ?-myrcene (4.6%) Carvacrol	Culex quinquefasciatus	Pupae	Pupicidal activity	GC-MS, Larvicidal assay (WHO standard)	N/A	N/A	N/A	Unclear what assay used -> same as for larvae?	l	nr	p+	pupae -> LC50=204.9ug/mL (201.8?208.1), LC90=460.1ug/mL (442.4?447.8) -> pupae more resistant than larvae
Pavela	2009	Larvicidal property of essential oils against Culex quinquefasciatus Say (Diptera: Culicidae)	Laurus nobilis	essential oil	leaves	no	nr	various: from 5 to 500ug/ml)	/	Culex quinquefasciatus	early 3rd instar larvae	Larvicidal activity	Larvicidal bioassay (WHO 1996)	N/A	24h	N/A	EOs dissolved in DMSO and diluted to different concentrations with distilled water. Larvae added to bowl with test solution. Mortality recorded after 24h. 4 replications per treatment	l	nr	l+	LC50 (95% CI)= 167.9 (156.6?183.3) ug/ml LC90 (95% CI)= 264.5 (228.0?351.9) ug/ml
Wu et al.	2019	Repellent activity screening of 12 essential oils against Aedes albopictus Skuse: Repellent liquid preparation of Mentha arvensis and Litsea cubeba oils and bioassay on hand skins	Laurus nobilis	essential oil	N/A	no	nr	pure essential oil	/	Aedes albopictus	Adults	repellency	Repellent bioassay (y-tube olfactometer)	20	5, 10, 15 and 20min	blank control	y-tube olfactometer: 2ul of EO added to filter on the end of one arm, other arm filter with blank control, number of mosquitoes in each arm counted after 5, 10, 15 and 20min, 3 replicationsper treatment	l	r+	nr	Percentage repellency: after 5min: 64.36 ñ 3.67, after 10min: 65.00 ñ 0.88 , after 15min: 62.64 ñ 7.96, after 20min: 67.12 ñ 10.34
Wu et al.	2022	Study of the Repellent Activity of 60 Essential Oils and Their Main Constituents against Aedes albopictus, and Nano-Formulation Development.	Laurus nobilis	essential oil	N/A	no	nr	10ug/cm2	?-caryophyllene (36.7%), eugenol (36.3%), cinnamaldehyde (6.4%	Aedes albopictus	Adults	repellency	GC-MS, Repellency bioassay (hemotek membrane feeding system)	20-30	30min	DEET as positive control, acetone as negative control	Repellency test: hemotek membrane feeding system -> feeding room with blood separated from mosquitoes by cotton net loaded with testing solution (EO with acetone) number of blood-fed and unfed mosquitoes recorded, 3 replicates per treatment	l	r+	nr	Repelling rate % (mean ñ SD): 51 ñ 1%
Zarenezhad et al	2021	Promising larvicidal effects of chitosan nanoparticles containing Laurus nobilis and Trachyspermum ammi essential oils against Anopheles stephensi	Laurus nobilis	essential oil	N/A	no	nr	10, 20, 40, 60, and 80 æg/mL	1,8-cineole (37.9%), sabinene (6.8%), 4-terpineol (4.6%), a-pinene (4.6%), b-pinene (3.6%), methyleugenol (2.6%), a-terpineol (2.3%), caryophyllene oxide (2.2%), spathulenol (1.5%), y-terpinene (1.3%), eugenol (1.3)	Anopheles stephensi	late 3rd instar or early 4th instar larvae	Larvicidal activity	GC-MS, larvicidal bioassay (WHO 2005)	25	24h	negative control (solvent only)	EO/chitosan nanoparticles disolved in ethanol at different concentrations and added to beaker with water. Larvae added to beaker as well. Mortality recorded after 24h. 3 replications per treatment-	l	nr	l+	LC50=42.78 æg/mL
Drapeau et al	2009	Repellent studies with Aedes aegypti mosquitoes and human olfactory tests on 19 essential oils from Corsica, France	Laurus nobilis	essential oil	Young growths and leaves	no	nr	0.1 %, 0.3%, 1%, 3%, 10%	1,8-cineole, ?-terpenyl acetate, ?-pinene, linalool	Aedes aegypti	Adult females	Repellency	Y-tube olfactometer	15-20	30s	only finger as stimulus and no EO (?)	y-tube olfactometer consisted of a plexiglas tube with a release chamber at one end and a decision chamber at the other end which leads up to 2 other tubes that the mosquitoes can choose (test and control branch), filter paper treated with EO dissolved in ethanol put in tube between release and decision chamber, blood-starved mosquitoes put inside closed release chamber and left to acclimatize fo…	l and h	r+	nr	EO caused reduced activity of mosquitoes in olfactometer -> about 60% active mosquitoes EO caused reduced attractiveness of finger No significant differences between the different concentrations
Zarenezhad et al	2021	Promising larvicidal effects of chitosan nanoparticles containing Laurus nobilis and Trachyspermum ammi essential oils against Anopheles stephensi	Laurus nobilis	essential oil in chitosan nanoparticle	N/A	no	nr	10, 20, 40, 60, and 80 æg/mL	1,8-cineole (37.9%), sabinene (6.8%), 4-terpineol (4.6%), a-pinene (4.6%), b-pinene (3.6%), methyleugenol (2.6%), a-terpineol (2.3%), caryophyllene oxide (2.2%), spathulenol (1.5%), y-terpinene (1.3%), eugenol (1.3)	Anopheles stephensi	late 3rd instar or early 4th instar larvae	Larvicidal activity	GC-MS, larvicidal bioassay (WHO 2005)	25	24h	negative control (solvent only)	EO/chitosan nanoparticles disolved in ethanol at different concentrations and added to beaker with water. Larvae added to beaker as well. Mortality recorded after 24h. 3 replications per treatment-	l	nr	l+	LC50=26.51 æg/mL
Sajfrtova et al	2013	Effect of separation method on chemical composition and insecticidal activity of Lamiaceae isolates	Lavandula angustifolia	CO2 extract (3 different ones)	aerial parts	no	nr	5 different doses	Linalool acetate (ca. between 35-39%), Linalool (ca. between 8.1-8.9%), (+)-Terpinen-4-ol (ca. between 4.6-5.1%), ?	Musca domestica	Adults	Adulticidal activity	GC-MS, GC-FID, Topical bioassay	20	24h	negative control (acetone only)	extracts dissolved in acetone at different concentrations. 1ul of solution applied directy on dorsum of fly. Mortality recorded after 24h. 4 replications per treatment	l	nr	a+	1/LD50 = ca. 0.01-0.017 ug^-1
Girgenti et al	2002	[Repellent activity against Aedes aegypti (L.) of formulas based on natural vegetable extracts or synthetic active agents].	Lavandula angustifolia	creme	N/A	yes	Creme A: Eugenia caryophyllus, Cymbopogon nardus, Pelargonium capitatum, Ricinus communis (oil)	1mg/cm2	/	Aedes aegypti	Adults	Repellency	Repellency bioassay (arm in cage)	400	3min	negative control (untreated forearm)	Mix of female and male mosquitoes was used in the test (sex ratio 1:1). Human volunteer had one arm treated with creme or lotion (commercial products) on a 50cm2 surface. The other arm was not treated and served as negative control. First the untreated arm was inserted into cage of mosquitoes for 3 min. Then the treated arm was inserted inside cage for 3min every hour (arm protected by latex glov…	l and h	r0	nr	Protection time: 0h
Sajfrtova et al	2013	Effect of separation method on chemical composition and insecticidal activity of Lamiaceae isolates	Lavandula angustifolia	essential oil	aerial parts	no	nr	5 different doses	Linalool (24.77%), Linalool acetate (15.64%), a-Terpineol (5.82%), ?	Musca domestica	Adults	Adulticidal activity	GC-MS, GC-FID, Topical bioassay	20	24h	negative control (acetone only)	extracts dissolved in acetone at different concentrations. 1ul of solution applied directy on dorsum of fly. Mortality recorded after 24h. 4 replications per treatment	l	nr	a+	1/LD50 = ca. 0.015 ug^-1
Giatropoulos et al.	2018	Chemical composition and assessment of larvicidal and repellent capacity of 14 Lamiaceae essential oils against Aedes albopictus.	Lavandula angustifolia	essential oil	aerial parts (flowering stage)	no	nr	Unclear	linalyl acetate (25.6%), linalool (25.4%), Z-b-ocimene (8.3%), lavandulyl acetate (7.4%), terpinen-4-ol (7.2%)	Aedes albopictus	late 3rd to early 4th instar larvae	Larvicial activity	GC-MS, Larvicial bioassay (WHO 2005)	20	24h	Aqueous solution of DMSO as negative control	Larvae place in aqueous DMSO solution with tested material at different concentrations, 4 replications per dose, mortality recorded after 24h	l	nr	l+	LC value expressed in mg/L LC50 (95% CL): 142.9 (137.6-147.9), LC90 (95% CL): 188.3 (179.3?201.4)
Giatropoulos et al.	2018	Chemical composition and assessment of larvicidal and repellent capacity of 14 Lamiaceae essential oils against Aedes albopictus.	Lavandula angustifolia	essential oil	aerial parts (flowering stage)	no	nr	0.2mg/cm2, 0.08mg/cm2	linalyl acetate (25.6%), linalool (25.4%), Z-b-ocimene (8.3%), lavandulyl acetate (7.4%), terpinen-4-ol (7.2%)	Aedes albopictus	Adults	Repellency	GC-MS, Repellency bioassay	100 (1:1 sex ratio)	5min	negative control and positive control with DEET	Human puts arm (treated with EO at different doses) through plastic glove inside cage with starved mosquitoes, glove has hole -> mosquito landings counted during 5min, each treatment replicated 8x	l and h	r+	nr	mean number of landings ñ SEM after 5min 0.2mg/cm2: 0 landings 0.08mg/cm2: 0.7 ñ 0.3 landings
Sheng et al	2020	Screening of larvicidal activity of 53 essential oils and their synergistic effect for the improvement of deltamethrin efficacy against Aedes albopictus	Lavandula angustifolia	essential oil	flower	no	nr	100ppm	/	Aedes albopictus	4th instar larvae	Larvicidal activity	Larvicidal bioassay (WHO 2005)	20	24h	N/A	Preliminary screening: larvae transferred to 100ppm EO solution (dissolved in acetone and water). Mortality reocrded after 24h. 4 replicates.	l	nr	l0	Mortality at 100ppm: 2.5ñ2.9 %
Pavela	2009	Larvicidal property of essential oils against Culex quinquefasciatus Say (Diptera: Culicidae)	Lavandula angustifolia	essential oil	Flower	no	nr	various: from 5 to 500ug/ml)	/	Culex quinquefasciatus	early 3rd instar larvae	Larvicidal activity	Larvicidal bioassay (WHO 1996)	N/A	24h	N/A	EOs dissolved in DMSO and diluted to different concentrations with distilled water. Larvae added to bowl with test solution. Mortality recorded after 24h. 4 replications per treatment	l	nr	l+	LC50 (95% CI)= 121.6 (101.3?130.5) ug/ml LC90 (95% CI)= 337.2 (225.1?389.6) ug/ml
Sinthusiri and Soonwera	2014	Oviposition deterrent and ovicidal activities of seven herbal essential oils against female adults of housefly, Musca domestica L.	Lavandula angustifolia	essential oil	flower	no	nr	1, 5, and 10 %	/	Musca domestica	adults	Oviposition deterrence	Oviposition deterrence bioassay (double-choice method)	10 (5 females and 5 males)	5 days	negative control (ethyl alcohol),positive control (Cypermethrin)	Flies released in cage with 2 oviposition cups lined with cotton pad and soaked with milk solution. One cup also treated with test solution, the other cup as control. Number of eggs laid in each cup recorded every day for 5 days. 5 replications per treatment	l	od+	nr	1% concentration: no significant repellency for oviposition 5% concentration: 54.28% effective oviposition repellency 10% concentration: 88.14% effective oviposition repellency
Sinthusiri and Soonwera	2014	Oviposition deterrent and ovicidal activities of seven herbal essential oils against female adults of housefly, Musca domestica L.	Lavandula angustifolia	essential oil	flower	no	nr	1, 5, and 10 %	/	Musca domestica	eggs	Ovicidal activity	Ovicidal bioassasy (topical application)	10	24h	negative control (ethyl alcohol), positive control (Cypermethrin)	topical appication of 0.1ml test solution on 10 eggs. Mortality recorded after 24h (number of unhatched eggs). 10 replications per treatment with simulateous negative control	l	nr	o0	no significant ovicidal effect at any of the concentrations
Ahmadi et al.	2022	Biochemical and insecticidal effects of plant essential oils on insecticide resistant and susceptible populations of Musca domestica L. point to a potential cross-resistance risk.	Lavandula angustifolia	essential oil	flower and stem	no	nr	Topical bioassay: 5-6 different concentrations ranging from 2-250ug/fly Fumigant bioassay: different concentrations	see supplementary table	Musca domestica	Adult	Adulticidal activity	Chemical analysis of EOs (GC-MS), Topical bioassay, fumigant bioassay	Topical bioassay: 15-20 flies Fumigant bioassay: 20 flies	Topical bioassay: 24h Fumigant bioassay: 30min	acetone as negative control	Topical bioassay: EO dissolved in acetone, EO solution directly applied to pronotum of fly, each treatment replicated at least 3 times, mortality recorded after 24h (method of Benelli et al 2018) Fumigant bioassay: cotton pad with different EO concentrations in petri dish in sealed glass jar, flies also in glass jar, but separated by a mesh from direct contact to cotton pad, mortality recorded af…	l	nr	a+	Topical bioassay: LC50 (?g/fly) (95% CI): 62.20 (49.2?78.7) LC95 (?g/fly) (95% CI): 557.68 (343.41?1213.63) Fumigant bioassay: LC50 (?g/L) (95% CI): 13.71 (10.43?16.99) LC95 (?g/L) (95% CI): 103.95 (73.28?177.43)
El-Kasem Bosly	2022	Larvicidal and adulticidal activity of essential oils from plants of the Lamiaceae family against the West Nile virus vector, Culex pipiens (Diptera: Culicidae)	Lavandula angustifolia	essential oil	Flowering tops	no	nr	62.5, 125, 250, 500, and 1000 ppm	linalool (23.75%), linalyl anthranilate (21.92%), lavandulyl acetate (11.85%), 4- terpineol (8.90%), and linalyl acetate (6.66%), geranyl acetate (2.99%), L-a-terpineol (0.70%), and bornyl acetate (0.10%), b-caryophyllene (16.35%), (E)-b- famesene (14.09%), germacrene D (1.29%), caryophyllene oxide (0.77%), c-muurolene (0.35%), and transe-a-bergamotene (0.26%)	Culex pipiens	3rd instar larvae	Larvicidal activity	GC-MS, larvicidal bioassay (WHO 2005)	25	24h	negative control without EO	EO diuted at different concentrations in distilled water and Tween20, Larvae added to solution glass beaker, mortality recorded after 24h, 5 replicates per treatment	l	nr	l+	LC50= 301.11 (259.12-352.37) ppm LC90= 1437.63 (1087.06-2096.14) ppm LC95= 2239.31 (1600.19-3544.70) ppm
El-Kasem Bosly	2022	Larvicidal and adulticidal activity of essential oils from plants of the Lamiaceae family against the West Nile virus vector, Culex pipiens (Diptera: Culicidae)	Lavandula angustifolia	essential oil	Flowering tops	no	nr	0.5, 1, 2, 4, and 5%	linalool (23.75%), linalyl anthranilate (21.92%), lavandulyl acetate (11.85%), 4- terpineol (8.90%), and linalyl acetate (6.66%), geranyl acetate (2.99%), L-a-terpineol (0.70%), and bornyl acetate (0.10%), b-caryophyllene (16.35%), (E)-b- famesene (14.09%), germacrene D (1.29%), caryophyllene oxide (0.77%), c-muurolene (0.35%), and transe-a-bergamotene (0.26%)	Culex pipiens	Adult females	Adulticidal activity	GC-MS, Adulticidal bioassay (adapted CDC bottle protocol)	15	5, 10, 20, 30, 60min	negative control (only ethanol)	EO dissolved in ethanol at different concentrations, CDC bottles coated with this solution, solvent left to evaporate, mosquitoes put inside closed CDC bottles, mortality recorded after 5,10, 20, 30 and 60min. Then surviving mosquitoes removed and mortality recorded again after 24h. 3 replications per treatment	l	nr	a+	After 1h: higher mortality with higher EO concentrations -> from 22.22% mortality at 0.5% dose to 88.89% mortality at 5% dose After 24h: LC50=0.81 (0.67-0.94) ppm, LC90=3.09 (2.57-3.93)ppm, LC95= 4.52 (3.60-6.15) ppm
Conti et al	2010	Essential oil composition and larvicidal activity of six Mediterranean aromatic plants against the mosquito Aedes albopictus (Diptera: Culicidae).	Lavandula angustifolia	essential oil	leaves	no	nr	50, 100, 150, 200, 250, and 300 ppm	Fenchone (33.9%), Camphor (13.8%), Camphene (13.7%), ?-Pinene (6.8%), Bornyl acetate (5.3%), Limonene (4.4%)	Aedes albopictus	4th instar larvae	Larvicidal activity	GC-FID, GC-MS, larvicidal bioassay (WHO 1981)	20	24h	negative control with only water and tween	20 larvae put inside 250ml beaker with EO dissolved in water and tween80 at different concentrations, mortality recorded after 24h, 3 replications per treatment	l	nr	l+	LC50 > 250ppm at 50ppm (ñSD): 0 % mortality at 100ppm (ñSD): 3.3 (2.9) % mortality at 150ppm (ñSD): 6.7 (2.9) % mortality at 200ppm (ñSD): 20 (10) % mortality at 250ppm (ñSD): 38.3 (2.9) % mortality at 300ppm (ñSD): 55 (13.2) % mortality
Amer and Heinz	2006	Larvicidal effects of various essential oils against Aedes, Anopheles, and Culex larvae (Diptera, Culicidae).	Lavandula angustifolia	essential oil	N/A	no	nr	1st screening: 50ppm	/	Aedes aegypti	3rd instar larvae	Larvicidal activity	Larvicidal assays	0	24h	Negative control with acetone and water	Screening for larvididal properties: 50ppm solutions of EOs of different plants were tested on only 1 mosquito species (A. aegypti larvae), only EOs that gave 100% mortality after 24h were kept for next stage	l	nr	l+	1st screening: 63.3% mortality after 24h 2nd larvicidal assay: not done
Choi et al	2002	Repellent activities of essential oils and monoterpenes against Culex pipiens pallens.	Lavandula angustifolia	essential oil	N/A	no	nr	0.05%	/	Culex pipiens pallens	Adult females	Repellency	GC-MS, Repellency bioassay (Rutledge 1994) + tests to determine protection time (frances 1993)	100	5, 10, 15, 20, 25, 30, 35, 40, 45, 50, 55 and 60min	ethanol as negative control	Repellency bioassay: 100 mosquitoes in cage, treatment (EO or ethanol control) applied to 5 hairless mice that were also put in cage, number of mosquitoes biting the mice was recorded every 5min for 1h, 5 replications per test Determination of duration of protection -> test repeated 5 times. Protection time = time until 3 bites recorded	l and h	r+	nr	Protection rate: 65% Duration of protection (min): 31.0 ñ 3.67
Khater et al	2023	Larvicidal Efficacy of Fifteen Plant Essential Oils against Culex pipiens L. Mosquitoes in Egypt	Lavandula angustifolia	essential oil	N/A	no	nr	125, 250, 500, 1,000, and 2,000 ppm	/	Culex pipiens	early 4th instar larvae	Larvicidal activity	Larvicidal bioassay	20	24h	negative control with solvent only	EOs dissolved at different concentrations in dechlorinated water and tween20. larvae added. mortality assessed after 24h. 3 replications per treatment	l	nr	l+	LC50= 947.04 (571.54-1663.38)ppm LC90= 1946.32 (1372.85-4014.36) ppm LC95= 2229.6 (1563.95-4716.9) ppm LC99= 2760.98 (1912.37-6044.82) ppm
Adams et al.	2016	"Singing in the Tube"--audiovisual assay of plant oil repellent activity against mosquitoes (Culex pipiens).	Lavandula angustifolia	essential oil	N/A	no	nr	17.9ñ0.42mg (pure)	/	Culex pipiens	Adult females	Repellency	Audiovisul assay of repellent activity	1	2h	deet	Audiovisual assay: combination of measurements of flight activity (audio recording) and measurements of change of sitting position (manual recording) 1 mosquito is in drosophila cultivation tube, disc impregnated with EO installed at the top of the tube	l	r+	nr	Repelling velocity constant: 13.55 mm/min
El-Akhal et al.	2021	Chemical Composition and Larvicidal Activity of Lavandula angustifolia Subsp. angustifolia and Lavandula dentata Spp. dentata Essential Oils against Culex pipiens Larvae, Vector of West Nile Virus	Lavandula angustifolia	essential oil	N/A	no	nr	50, 100, 200, 400 and 800 ug/ml	linalool (32.23%), linalyl acetate (14.23%), geraniol (5.8%), lavandulyl acetate (4.8%), camphor (4.21%), ?-caryophyllene (4.2%), terpinen-4-ol (3.4%), ?-myrcene (2.75%), and 1,8-cineole (2.25%), caryophyllene oxide (2.12%), borneol (2.01%)	Culex pipiens	3rd or 4th instar larvae	Larvicidal activity	GC-MS, Larvicidal bioassay (inspired by standard WHO protocol)	20	24h	negative control with only ethanol and water	Larvicidal bioassay: different concentrations of lavender EO in ethanol solution added to water, larvae added to it, mortality recorded after 24h, 3 replications per treatment	l	nr	l+	LC50 = 140 ñ 0.1 æg/ml (70?200) LC90 = 450 ñ 0.05 æg/ml (350?610)
Guo et al	2023	Spatial repellency effects of Taiwanese plant oils on the biting midge, Forcipomyia taiwana	Lavandula angustifolia	essential oil	N/A	no	nr	0, 10, or 50 ?L	/	Forcipomyia taiwana	adults	Repellency	GC-MS, Repellency bioassay (y-tube olfactometer)	20	5min	negative control (other arm of "Y"): ethanol	EO dripped on filter paper, paper placed at the end of one of the two end arms of the olfactometer, control paper with ethanol placed in other end arm, odour allowed to diffuse for 5min. Then flies released inside start arm. End arms in shade and start arm with lamp to encourage flies to move towards the end arms. Number of flies in start arm and end arms (test and control) as well as their gende…	l	r+	nr	repellency index = (T-C)/(T+C+S) -> T: number of mosquitoes in test arm, C: mosquitoes in control arm, S: mosquitoes in start arm Mean repellency index ñSE (0ul): 0.061ñ0.05 Mean repellency index ñSE (10ul): ?0.301ñ0.19 Mean repellency index ñSE (50ul): ?0.518ñ0.15 -> no repellency for 0ul but repellent effect for 10ul and 50ul mean knockdown percentage: 1.09%
Hieu et al	2010	Repellency to Stomoxys calcitrans (Diptera: Muscidae) of Plant Essential Oils Alone or in Combination With Calophyllum inophyllum Nut Oil	Lavandula angustifolia	essential oil	N/A	no	nr	0.5mg/cm2	/	Stomoxys calcitrans	adult females	Repellency	Repellency bioassay (exposed human hand bioassay)	15	5min + various	positive control (DEET)	EO dissolved in ethanol applied directly to exposed skin on back of hand of human volunteer in an 5x5cm opening in rubber glove. Hand exposed to flies for 5 min (10min after EO application) and then every 20min until bite recieved. 3 replications per treatment	l and h	r+	nr	Protection time (0.5mg/cm2 dose): 0.48 ñ 0.015h -> weak repellency
Khater et al	2018	Toxicity and growth inhibition potential of vetiver, cinnamon, and lavender essential oils and their blends against larvae of the sheep blowfly, Lucilia sericata.	Lavandula angustifolia	essential oil	N/A	no	nr	5%	/	Lucilia sericata	L2 larvae	Repellency and larvicidal activity	Repellency bioassay	15	24h	negative control with solvent only	10g of pig liver placed inside small plastic cup + treated with EO solution. Cup placed in small petri dish which was placed in a medium-sized petri dish which was placed in a larger petri dish. Larvae added to cup. 3 replications per treatment. Number of repelled larvae (that left the cup) were counted after 24h. Development of surviving larvae observed -> number of dead larvae formed pupae and …	l	r0	l+, p+	no repellency observed Biological parameters: Larval mortality: ca. 73% Pupation: ca. 26% Emergence: ca. 13% Reduction of adult emergence: ca. 85%
Khater et al	2018	Toxicity and growth inhibition potential of vetiver, cinnamon, and lavender essential oils and their blends against larvae of the sheep blowfly, Lucilia sericata.	Lavandula angustifolia	essential oil	N/A	no	nr	5%	/	Lucilia sericata	L3 larvae	Ingestion toxicity	Ingestion assay	15	up to 16 days	negative control with solvent only	10g of pig liver mixed with EO solution (5%) placed inside small plastic cup. Larvae added to cup (need liver tissue for their maturation). 3 replications per treatment. Each cup placed inside larger cup with sawdust for pupation. Larvae were maintained until adult emergence. Number of dead larvae, formed pupae and emerged adults recorded.	l	nr	l0, p0	no significant effect compared to control regarding larval mortality, pupation or adult emergence
Khater et al	2018	Toxicity and growth inhibition potential of vetiver, cinnamon, and lavender essential oils and their blends against larvae of the sheep blowfly, Lucilia sericata.	Lavandula angustifolia	essential oil	N/A	no	nr	5%	/	Lucilia sericata	L3 larvae	Larvicidal and pupicidal activity	Larvicidal assay (contact/fumigant treatment)	15	24h	negative control with solvent only	Larvae exposed to filter paper treated with EO solution, inside a petri dish. 3 replications per treatment. Mortality recorded after 24h. Then sawdust was added to petri dish to allow larvae to pupate -> number of dead larvae, developed pupae and emerged adults recorded.	l	nr	l+, p+	Larval mortality after 24h: ca. 13% Cumulative larval mortality: ca. 26%% Pupation: ca. 73% Adult emergence: ca. 62% Reduction of adult emergence: ca. 28%
Khater et al	2018	Toxicity and growth inhibition potential of vetiver, cinnamon, and lavender essential oils and their blends against larvae of the sheep blowfly, Lucilia sericata.	Lavandula angustifolia	essential oil	N/A	no	nr	5%	/	Lucilia sericata	L3 larvae	Larvicidal and pupicidal activity	Larvicidal assay (dipping treatment)	15	1min	negative control with solvent only	Larvae placed in filter paper tied like a pocket. Pocket dipped in EO solution for 1min. 3 replicates per treatment. Then larvae transferred to plastic cup with sawdust for pupation. Number of dead larvae and pupae and emerged adults counted.	l	nr	l+, p+	Larval mortality: ca. 11% Pupation: 90% Emergence: ca. 63% Reduction of adult emergence: ca. 40% -> no strong effect
Khater et al	2018	Toxicity and growth inhibition potential of vetiver, cinnamon, and lavender essential oils and their blends against larvae of the sheep blowfly, Lucilia sericata.	Lavandula angustifolia	essential oil	N/A	yes	Chrysopogon zizanioides (EO, 2ml), Cinnamomum zeylanicum (EO, 2ml), Helianthus annus (oil, 4ml	within mixture: 2ml assay: 5%	/	Lucilia sericata	L2 larvae	Repellency and larvicidal activity	Repellency bioassay	15	24h	negative control with solvent only	10g of pig liver placed inside small plastic cup + treated with EO solution. Cup placed in small petri dish which was placed in a medium-sized petri dish which was placed in a larger petri dish. Larvae added to cup. 3 replications per treatment. Number of repelled larvae (that left the cup) were counted after 24h. Development of surviving larvae observed -> number of dead larvae formed pupae and …	l	r0	l+, p+	no repellency observed Biological parameters: Larval mortality: 60% Pupation: 40% Emergence: 20% Reduction of adult emergence: ca. 78%
Khater et al	2018	Toxicity and growth inhibition potential of vetiver, cinnamon, and lavender essential oils and their blends against larvae of the sheep blowfly, Lucilia sericata.	Lavandula angustifolia	essential oil	N/A	yes	Chrysopogon zizanioides (EO, 2ml), Cinnamomum zeylanicum (EO, 2ml)	within mixture: 2ml assay: 5%	/	Lucilia sericata	L2 larvae	Repellency and larvicidal activity	Repellency bioassay	15	24h	negative control with solvent only	10g of pig liver placed inside small plastic cup + treated with EO solution. Cup placed in small petri dish which was placed in a medium-sized petri dish which was placed in a larger petri dish. Larvae added to cup. 3 replications per treatment. Number of repelled larvae (that left the cup) were counted after 24h. Development of surviving larvae observed -> number of dead larvae formed pupae and …	l	r0	l+, p+	no repellency observed Biological parameters: Larval mortality: ca. 69% Pupation: ca. 31% Emergence: ca. 11% Reduction of adult emergence: ca. 88%
Khater et al	2018	Toxicity and growth inhibition potential of vetiver, cinnamon, and lavender essential oils and their blends against larvae of the sheep blowfly, Lucilia sericata.	Lavandula angustifolia	essential oil	N/A	yes	Chrysopogon zizanioides (EO, 2ml), Cinnamomum zeylanicum (EO, 2ml), Helianthus annus (oil, 4ml	within mixture: 2ml assay: 5%	/	Lucilia sericata	L3 larvae	Ingestion toxicity	Ingestion assay	15	up to 16 days	negative control with solvent only	10g of pig liver mixed with EO solution (5%) placed inside small plastic cup. Larvae added to cup (need liver tissue for their maturation). 3 replications per treatment. Each cup placed inside larger cup with sawdust for pupation. Larvae were maintained until adult emergence. Number of dead larvae, formed pupae and emerged adults recorded.	l	nr	l0, p0	no significant effect compared to control regarding larval mortality, pupation or adult emergence
Khater et al	2018	Toxicity and growth inhibition potential of vetiver, cinnamon, and lavender essential oils and their blends against larvae of the sheep blowfly, Lucilia sericata.	Lavandula angustifolia	essential oil	N/A	yes	Chrysopogon zizanioides (EO, 2ml), Cinnamomum zeylanicum (EO, 2ml)	within mixture: 2ml assay: 5%	/	Lucilia sericata	L3 larvae	Ingestion toxicity	Ingestion assay	15	up to 16 days	negative control with solvent only	10g of pig liver mixed with EO solution (5%) placed inside small plastic cup. Larvae added to cup (need liver tissue for their maturation). 3 replications per treatment. Each cup placed inside larger cup with sawdust for pupation. Larvae were maintained until adult emergence. Number of dead larvae, formed pupae and emerged adults recorded.	l	nr	l0, p0	no significant effect compared to control regarding larval mortality, pupation or adult emergence
Khater et al	2018	Toxicity and growth inhibition potential of vetiver, cinnamon, and lavender essential oils and their blends against larvae of the sheep blowfly, Lucilia sericata.	Lavandula angustifolia	essential oil	N/A	yes	Chrysopogon zizanioides (EO, 2ml), Cinnamomum zeylanicum (EO, 2ml), Helianthus annus (oil, 4ml	within mixture: 2ml assay: 0.6, 0.3, 2.5, 5, 10, 30%	/	Lucilia sericata	L3 larvae	Larvicidal and pupicidal activity	Larvicidal assay (contact/fumigant treatment)	15	24h	negative control with solvent only	Larvae exposed to filter paper treated with EO solution, inside a petri dish. 3 replications per treatment. Mortality recorded after 24h. Then sawdust was added to petri dish to allow larvae to pupate -> number of dead larvae, developed pupae and emerged adults recorded.	l	nr	l+, p+	5% concentration: Larval mortality after 24h: ca. 0% Cumulative larval mortality: ca. 15% Pupation: ca. 84% Adult emergence: ca. 23% Reduction of adult emergence: ca. 79% stronger effect at higher concentrations: for 30% and 60% dose -> 100% reduction of adult emergence, ca. 90% cumulative larval mortality, >10% pupation
Khater et al	2018	Potential of essential oils to prevent fly strike and their effects on the longevity of adult Lucilia sericata.	Lavandula angustifolia	essential oil	N/A	no	nr	5%	/	Lucilia sericata	Adult females	Oviposition deterrence	oviposition deterrence assay	10	14h	negative control with solvent only	cotton plugs used as oviposition stimulus. The plugs were previously submerged in liver homogenate, treated with the EO solution and then placed in a cup. Flies placed in cage with the cup. After 14h the cups were frozen and the number of laid eggs recorded. 3 replicates per treatment	l	od+	nr	68% repellent
Khater et al	2018	Toxicity and growth inhibition potential of vetiver, cinnamon, and lavender essential oils and their blends against larvae of the sheep blowfly, Lucilia sericata.	Lavandula angustifolia	essential oil	N/A	yes	Chrysopogon zizanioides (EO, 2ml), Cinnamomum zeylanicum (EO, 2ml)	within mixture: 2ml assay: 2.5, 5, 10, 20, 40 and 60%	/	Lucilia sericata	L3 larvae	Larvicidal and pupicidal activity	Larvicidal assay (contact/fumigant treatment)	15	24h	negative control with solvent only	Larvae exposed to filter paper treated with EO solution, inside a petri dish. 3 replications per treatment. Mortality recorded after 24h. Then sawdust was added to petri dish to allow larvae to pupate -> number of dead larvae, developed pupae and emerged adults recorded.	l	nr	l+, p+	5% concentration: Larval mortality after 24h: ca. 0% Cumulative larval mortality: ca. 47% Pupation: ca. 52% Adult emergence: ca. 25% Reduction of adult emergence: ca. 84% stronger effect at higher concentrations: 100% reduction of adult emergence at 10%, 20% and 60%, ca 70% cum.larval mortality at 20% and ca. 90% mortality at 40% dose, pupation between 40%-10% for 10, 20 and 40% doses
Khater et al	2018	Toxicity and growth inhibition potential of vetiver, cinnamon, and lavender essential oils and their blends against larvae of the sheep blowfly, Lucilia sericata.	Lavandula angustifolia	essential oil	N/A	yes	Chrysopogon zizanioides (EO, 2ml), Cinnamomum zeylanicum (EO, 2ml), Helianthus annus (oil, 4ml	within mixture: 2ml assay: 0.6, 0.3, 2.5, 5, 10, 30%	/	Lucilia sericata	L3 larvae	Larvicidal and pupicidal activity	Larvicidal assay (dipping treatment)	15	1min	negative control with solvent only	Larvae placed in filter paper tied like a pocket. Pocket dipped in EO solution for 1min. 3 replicates per treatment. Then larvae transferred to plastic cup with sawdust for pupation. Number of dead larvae and pupae and emerged adults counted.	l	nr	l+, p+	hardly any effect at lower doses small effect at high doses -> 60% dose: ca. 25% reduction of adult emergence, ca. 25% larval mortality, ca. 75% pupation, no effect on emergence
Khater et al	2018	Potential of essential oils to prevent fly strike and their effects on the longevity of adult Lucilia sericata.	Lavandula angustifolia	essential oil	N/A	no	nr	0.01, 0.05, 0.08, 0.20, and 0.60%	/	Lucilia sericata	Adults	Adulticidal activity	Surface contact assay	10	5, 10, 20, 30, 45, 60, and 90 min	negative control with solvent only	flies placed in bottles treated with 140ul EOs at different concentrations. 3 replications per treatment. Mortality recorded after 5, 10, 20, 30, 45, 60, and 90 min	l	nr	a+	After 5min exposure: LC50 (95% CI) = 0.079 (0.068-0.099) % LC99 (95% CI) = 0.161 (0.130-0.235) % After 10min exposure: LC50 (95% CI) = 0.056 (0.048-0.064) % LC99 (95% CI) = 0.111 (0.096-0.138) %
Khater et al	2018	Toxicity and growth inhibition potential of vetiver, cinnamon, and lavender essential oils and their blends against larvae of the sheep blowfly, Lucilia sericata.	Lavandula angustifolia	essential oil	N/A	yes	Chrysopogon zizanioides (EO, 2ml), Cinnamomum zeylanicum (EO, 2ml)	within mixture: 2ml assay: 2.5, 5, 10, 20, 40 and 60%	/	Lucilia sericata	L3 larvae	Larvicidal and pupicidal activity	Larvicidal assay (dipping treatment)	15	1min	negative control with solvent only	Larvae placed in filter paper tied like a pocket. Pocket dipped in EO solution for 1min. 3 replicates per treatment. Then larvae transferred to plastic cup with sawdust for pupation. Number of dead larvae and pupae and emerged adults counted.	l	nr	l+, p+	hardly any effect at lower doses small effect at high doses -> 40% dose: ca. 18% reduction of adult emergence, ca. 35% larval mortality, ca. 82% pupation, no effect on emergence
Khater et al	2018	Potential of essential oils to prevent fly strike and their effects on the longevity of adult Lucilia sericata.	Lavandula angustifolia	essential oil	N/A	yes	Chrysopogon zizanioides (EO, 2ml), Cinnamomum zeylanicum (EO, 2ml), Helianthus annus (oil, 4ml	within mixture: 2ml assay: 5%	/	Lucilia sericata	Adult females	Oviposition deterrence	oviposition deterrence assay	10	14h	negative control with solvent only	cotton plugs used as oviposition stimulus. The plugs were previously submerged in liver homogenate, treated with the EO solution and then placed in a cup. Flies placed in cage with the cup. After 14h the cups were frozen and the number of laid eggs recorded. 3 replicates per treatment	l	od+	nr	100% repellent
Khater et al	2018	Potential of essential oils to prevent fly strike and their effects on the longevity of adult Lucilia sericata.	Lavandula angustifolia	essential oil	N/A	no	nr	5%	/	Lucilia sericata	Adults	Repellency	Repellency bioassay (olfactometer)	10	18h	negative control with solvent only	dual choice olfactometer was used. Cotton pads soaked in liver homogenante, one treated with EO solution and one control cotton pad treated with solvent only, were placed at either ends of the olfactometer. flies released in olfactometer and fan turned on. Number of flies at both sides of olfactometer counted after 18h. 3 replications per treatment	l	r+	nr	33% repellency
Khater et al	2018	Potential of essential oils to prevent fly strike and their effects on the longevity of adult Lucilia sericata.	Lavandula angustifolia	essential oil	N/A	yes	Chrysopogon zizanioides (EO, 2ml), Cinnamomum zeylanicum (EO, 2ml)	within mixture: 2ml assay: 5%	/	Lucilia sericata	Adult females	Oviposition deterrence	oviposition deterrence assay	10	14h	negative control with solvent only	cotton plugs used as oviposition stimulus. The plugs were previously submerged in liver homogenate, treated with the EO solution and then placed in a cup. Flies placed in cage with the cup. After 14h the cups were frozen and the number of laid eggs recorded. 3 replicates per treatment	l	od+	nr	55% repellent
Khater et al	2018	Potential of essential oils to prevent fly strike and their effects on the longevity of adult Lucilia sericata.	Lavandula angustifolia	essential oil	N/A	yes	Chrysopogon zizanioides (EO, 2ml), Cinnamomum zeylanicum (EO, 2ml), Helianthus annus (oil, 4ml	within mixture: 2ml assay: 0.01, 0.05, 0.08, 0.20, and 0.60%	/	Lucilia sericata	Adults	Adulticidal activity	Surface contact assay	10	5, 10, 20, 30, 45, 60, and 90 min	negative control with solvent only	flies placed in bottles treated with 140ul EOs at different concentrations. 3 replications per treatment. Mortality recorded after 5, 10, 20, 30, 45, 60, and 90 min	l	nr	a+	After 5min exposure: LC50 = 0.544 % LC99 = 1.796 % After 10min exposure: LC50 = 0.060 % LC99 = 1.103 %
Khater et al	2018	Potential of essential oils to prevent fly strike and their effects on the longevity of adult Lucilia sericata.	Lavandula angustifolia	essential oil	N/A	no	nr	5%	/	Lucilia sericata	Adults	Adult longevity	Longevity assay	10	3 days	negative control with solvent only	one small cup filled with pork liver treated with EO solution placed in larger cup with cotton-plus soaked in sucrose solution. 2-days old Flies added to large cup. Liver removed after 3 days. Dead flies counted daily until all of them died. 3 replicates per treatment	l	nr	a+	mean longevity with treatment: 5.7 days mean longevity control: 27.8 days
Krcmar and Gvozdic	2016	Field studies of the efficacy of some commercially available essential oils against horse flies (Diptera: Tabanidae)	Lavandula angustifolia	essential oil	N/A	no	nr	4x16ml (per trap)	/	Tabanus bromius	Adults	Repellency	Repellency field study (traps)	nr	N/A	negative control (trap without EO)	tent-like canopy traps baited with 4 ml of 1-octen-3-ol (attractant) were installed in a meadow in Croatia. 4 wooden sticks placed at 1m distance from the trap at all four corners. Plastic glass with 16ml of essential oil was attached on each stick. Trapping was always conducted at daytime (9am-7pm) and was done during several weeks in 2 summers. The trapped horse flies were then stored in ethano…	o	r+	nr	a total of 2565 horsefly specimens were collected across all traps (on only Lavender EO treated ones but also tree other EOs as well as control) of which 76.5% were Tabanus bromius The lavender treated traps caught significantly less Tanbanus bromius
Krcmar and Gvozdic	2016	Field studies of the efficacy of some commercially available essential oils against horse flies (Diptera: Tabanidae)	Lavandula angustifolia	essential oil	N/A	no	nr	4x16ml (per trap)	/	Tabanus tergestinus	Adults	Repellency	Repellency field study (traps)	nr	N/A	negative control (trap without EO)	tent-like canopy traps baited with 4 ml of 1-octen-3-ol (attractant) were installed in a meadow in Croatia. 4 wooden sticks placed at 1m distance from the trap at all four corners. Plastic glass with 16ml of essential oil was attached on each stick. Trapping was always conducted at daytime (9am-7pm) and was done during several weeks in 2 summers. The trapped horse flies were then stored in ethano…	o	r0	nr	a total of 2565 horsefly specimens were collected across all traps (on only Lavender EO treated ones but also tree other EOs as well as control) of which 11.6% were Tabanus tergestinus The lavender treated traps caught a bit less Tabanus tergestinus but the effect wasn't significant (for p < 0.05)
Krcmar and Gvozdic	2016	Field studies of the efficacy of some commercially available essential oils against horse flies (Diptera: Tabanidae)	Lavandula angustifolia	essential oil	N/A	no	nr	4x16ml (per trap)	/	Haematopota pluvialis	Adults	Repellency	Repellency field study (traps)	nr	N/A	negative control (trap without EO)	tent-like canopy traps baited with 4 ml of 1-octen-3-ol (attractant) were installed in a meadow in Croatia. 4 wooden sticks placed at 1m distance from the trap at all four corners. Plastic glass with 16ml of essential oil was attached on each stick. Trapping was always conducted at daytime (9am-7pm) and was done during several weeks in 2 summers. The trapped horse flies were then stored in ethano…	o	r0	nr	a total of 2565 horsefly specimens were collected across all traps (on only Lavender EO treated ones but also tree other EOs as well as control) of which 5.3% were Haematopota pluvialis The lavender treated traps caught a bit less Haematopota pluvialis but the effect wasn't significant (for p < 0.05)
Khater et al	2018	Potential of essential oils to prevent fly strike and their effects on the longevity of adult Lucilia sericata.	Lavandula angustifolia	essential oil	N/A	yes	Chrysopogon zizanioides (EO, 2ml), Cinnamomum zeylanicum (EO, 2ml)	within mixture: 2ml assay: 0.01, 0.05, 0.08, 0.20, and 0.60%	/	Lucilia sericata	Adults	Adulticidal activity	Surface:contact assay	10	5, 10, 20, 30, 45, 60, and 90 min	negative control with solvent only	flies placed in bottles treated with 140ul EOs at different concentrations. 3 replications per treatment. Mortality recorded after 5, 10, 20, 30, 45, 60, and 90 min	l	nr	a+	After 5min exposure: LC50 = 0.216% LC99 = 1.221% After 10min exposure: LC50 = 0.026 % LC99 = 0.492 %
Khater et al	2018	Potential of essential oils to prevent fly strike and their effects on the longevity of adult Lucilia sericata.	Lavandula angustifolia	essential oil	N/A	yes	Chrysopogon zizanioides (EO, 2ml), Cinnamomum zeylanicum (EO, 2ml), Helianthus annus (oil, 4ml	within mixture: 2ml assay: 5%	/	Lucilia sericata	Adults	Repellency	Repellency bioassay (olfactometer)	10	18h	negative control with solvent only	dual choice olfactometer was used. Cotton pads soaked in liver homogenante, one treated with EO solution and one control cotton pad treated with solvent only, were placed at either ends of the olfactometer. flies released in olfactometer and fan turned on. Number of flies at both sides of olfactometer counted after 18h. 3 replications per treatment	l	r+	nr	67% repellency
Khater et al	2018	Potential of essential oils to prevent fly strike and their effects on the longevity of adult Lucilia sericata.	Lavandula angustifolia	essential oil	N/A	yes	Chrysopogon zizanioides (EO, 2ml), Cinnamomum zeylanicum (EO, 2ml)	within mixture: 2ml assay: 5%	/	Lucilia sericata	Adults	Repellency	Repellency bioassay (olfactometer)	10	18h	negative control with solvent only	dual choice olfactometer was used. Cotton pads soaked in liver homogenante, one treated with EO solution and one control cotton pad treated with solvent only, were placed at either ends of the olfactometer. flies released in olfactometer and fan turned on. Number of flies at both sides of olfactometer counted after 18h. 3 replications per treatment	l	r+	nr	79% repellency
Khater et al	2018	Potential of essential oils to prevent fly strike and their effects on the longevity of adult Lucilia sericata.	Lavandula angustifolia	essential oil	N/A	yes	Chrysopogon zizanioides (EO, 2ml), Cinnamomum zeylanicum (EO, 2ml), Helianthus annus (oil, 4ml	within mixture: 2ml assay: 5%	/	Lucilia sericata	Adults	Adult longevity	Longevity assay	10	3 days	negative control with solvent only	one small cup filled with pork liver treated with EO solution placed in larger cup with cotton-plus soaked in sucrose solution. 2-days old Flies added to large cup. Liver removed after 3 days. Dead flies counted daily until all of them died. 3 replicates per treatment	l	nr	a+	mean longevity with treatment: 15.5 days mean longevity control: 27.8 days
Khater et al	2018	Potential of essential oils to prevent fly strike and their effects on the longevity of adult Lucilia sericata.	Lavandula angustifolia	essential oil	N/A	yes	Chrysopogon zizanioides (EO, 2ml), Cinnamomum zeylanicum (EO, 2ml)	within mixture: 2ml assay: 5%	/	Lucilia sericata	Adults	Adult longevity	Longevity assay	10	3 days	negative control with solvent only	one small cup filled with pork liver treated with EO solution placed in larger cup with cotton-plus soaked in sucrose solution. 2-days old Flies added to large cup. Liver removed after 3 days. Dead flies counted daily until all of them died. 3 replicates per treatment	l	nr	a+	mean longevity with treatment: 18.4 days mean longevity control: 27.8 days
Hazarika et al	2020	Essential oil based controlled-release non-toxic evaporating tablet provides effective repellency against Musca domestica.	Lavandula angustifolia	essential oil	N/A	no	nr	10%	b-pinene, carene, p-cymene, limonene, eucalyptol, y-terpinene, linalool, citronellal, terpenen-4-ol, a-terpineol	Musca domestica	adults	Repellency	GC-MS, Repellency bioassay (y-tube olfactometer)	15	2min	negative control (solvent control solution)	Screening of essential oils for repellent effect: one end arm of the olfactometer contained a filter paper treated with EO the other end arm a control filter paper, continuous air flow inside olfactometer to elicit a negative geotaxis behavior, flies were then released individually inside the start arm of the olfactometer for max. 2min and their choice was recorded (in which end arm they go), 10 …	l	r+	nr	number of flies in control arm: ca. 9.5 number of flies in test arm: ca. 3.5 number of flies not responding: ca. 2
Sinthusiri and Soonwera	2013	Efficacy of herbal essential oils as insecticides against the housefly, Musca domestica L.	Lavandula angustifolia	essential oil	N/A	no	nr	1, 5, and 10 %	/	Musca domestica	adults	Adulticidal activity	Adulticidal bioassay (susceptibility test WHO 2006)	N/A	1h	negative control (ethyl alcohol)	Flies were exposed to EO solution applied on filter paper inside test tube for 1 hour. Then they were transferred to different tube and knockdown was recorded after 5, 10, 30 and 60 minutes. Mortality recorded after 24h. 5 replications per treatment	l	nr	a+	Knockdown: 1% concentration: KT50= 93.05min 5% concentration: KT50=22.25min 10% concentration: KT50= 8.23min Mortality: no significant mortality at 1% concentration 86 ñ 5.5% mortality at 5% concentration 100% mortality at 10% concentration LC50 = 3.25%
Bedini et al.	2019	Toxicity and oviposition deterrence of essential oils of Clinopodium nubigenum and Lavandula angustifolia against the myiasis-inducing blowfly Lucilia sericata	Lavandula angustifolia	essential oil	N/A	no	nr	2, 5, 10%	linalool (35.2%), linalyl acetate (33.4%), ?- pinene (3.6%) and borneol (3.5%)	Lucilia sericata	Adults	Oviposition deterrence	GC-MS, oviposition deterrence bioassay	150	3 and 24h	negative control without EO	adult blowflies put in cage with 4 meat-moulds (for oviposition), each mould with different EO concentration added to it, number of eggs laid on meat counted after 3 and 24h, test performed in 3 replicates	l	od+	nr	after 3h: 100% oviposition deterrrence after 24h: 7.22 ñ 2.84 % deterrence (2% EO), 66.10 ñ 8.46% deterrence (5% EO), 82.70 ñ 10.88% deterrence (10% EO)
Bedini et al.	2019	Toxicity and oviposition deterrence of essential oils of Clinopodium nubigenum and Lavandula angustifolia against the myiasis-inducing blowfly Lucilia sericata	Lavandula angustifolia	essential oil	N/A	no	nr	0.5%, 1.0%, 2.0%, 5.0%, 10.0%, and 20.0%	linalool (35.2%), linalyl acetate (33.4%), ?- pinene (3.6%) and borneol (3.5%)	Lucilia sericata	Eggs	Ovicidal activity	GC-MS, toxicity bioassay	50	48h	control (ethanol only)	eggs put in petri dish with filter paper at the bottom that has been treated with ethanol solution of EOs at different concentrations, egg-hatching recorded after 48h, 4 replications per concentration	l	nr	o+	LC50 (95% CI) = 0.48ul/cm^ (0.28?1.03)
Bedini et al.	2019	Toxicity and oviposition deterrence of essential oils of Clinopodium nubigenum and Lavandula angustifolia against the myiasis-inducing blowfly Lucilia sericata	Lavandula angustifolia	essential oil	N/A	no	nr	0.1, 0.2, 0.4, and 1 ?L	linalool (35.2%), linalyl acetate (33.4%), ?- pinene (3.6%) and borneol (3.5%)	Lucilia sericata	Adults	Adulticidal activity	GC-MS, adulticidal bioassay (topical application)	20	1, 2, 3 and 4 days	control (ethanol only)	2ul of ethanol EO solution applied to thorax of blowflies (4 different doses), 3 replicates per dose, mortality recorded daily for 4 days	l	nr	a+	LC50 (95% CI) = 0.28ul/cm^ (0.23?0.33)
Sajfrtova et al	2013	Effect of separation method on chemical composition and insecticidal activity of Lamiaceae isolates	Lavandula angustifolia	ethanol extract (soxhlet)	aerial parts	no	nr	5 different doses	Linalool acetate (7.73%), Linalool (1.46 %), ?	Musca domestica	Adults	Adulticidal activity	GC-MS, GC-FID, Topical bioassay	20	24h	negative control (acetone only)	extracts dissolved in acetone at different concentrations. 1ul of solution applied directy on dorsum of fly. Mortality recorded after 24h. 4 replications per treatment	l	nr	a0	1/LD50 = ca. 0 ug^-1
Sajfrtova et al	2013	Effect of separation method on chemical composition and insecticidal activity of Lamiaceae isolates	Lavandula angustifolia	Hexane extract (soxhlet)	aerial parts	no	nr	5 different doses	Linalool acetate (12.29%), trans-Caryophyllene (), (E)-b-farnesene (1.82%) 1.75%), ?	Musca domestica	Adults	Adulticidal activity	GC-MS, GC-FID, Topical bioassay	20	24h	negative control (acetone only)	extracts dissolved in acetone at different concentrations. 1ul of solution applied directy on dorsum of fly. Mortality recorded after 24h. 4 replications per treatment	l	nr	a0	1/LD50 = ca. 0 ug^-1
Girgenti et al	2002	[Repellent activity against Aedes aegypti (L.) of formulas based on natural vegetable extracts or synthetic active agents].	Lavandula angustifolia	lotion	N/A	yes	Lotion E: Ricinus communis (oil), Melissa officinalis, Salvia officinalis, Thymus vulgaris	0.8mg/cm2	/	Aedes aegypti	Adults	Repellency	Repellency bioassay (arm in cage)	400	for 3min after 0h, 1h, 2h and 3h after application on skin	negative control (untreated forearm)	Mix of female and male mosquitoes was used in the test (sex ratio 1:1). Human volunteer had one arm treated with creme or lotion (commercial products) on a 50cm2 surface. The other arm was not treated and served as negative control. First the untreated arm was inserted into cage of mosquitoes for 3 min. Then the treated arm was inserted inside cage for 3min every hour (arm protected by latex glov…	l and h	r+	nr	Protection time: 0.8 ñ 0.66 h-> significantly different from control (p<0.05)
Pavela	2007	Larvicidal effects of various Euro-Asiatic plants against Culex quinquefasciatus Say larvae (Diptera: Culicidae).	Lavandula angustifolia	Methanol extract	flower	no	nr	1, 5, 10, 50, 100, 200, 300, 400 and 500 ppm	/	Culex quinquefasciatus	4th instar larvae	Larvicidal activity	Larvicidal bioassay (WHO 1996)	20	24h	negative control	extract dissolved in DMSO and diluted to different concentrations with distilled water. Larvae added to glass beaker with test solution. Mortality recorded after 24h. 4 replications per treatment	l	nr	l+	Mortality after 24h with maximal dose of 500ppm: 100% LD50 (CI 95%) = 59 (57?72) ppm LD90 (CI 95%) = 123 (118?128) ppm
Al-Massarani et al.	2019	Assessment of selected Saudi and Yemeni plants for mosquitocidal activities against the yellow fever mosquito Aedes aegypti	Lavandula angustifolia	methanol extract	N/A	no	nr	5ug/mosquito	/	Aedes aegypti	Adults	Adulticidal activity	LC-MS/MS, Adulticidal bioassays as describes by Chang et al. 2014	N/A	24h	permethrin and acetone as positive and negative controls	adulticidal assay: 5ug plant extract per mosquito, mortality recorded after 24h, assay repeated at least 3 times	l	nr	a0	Adulticidal activity: 10 ñ 10 % mortality
Al-Massarani et al.	2019	Assessment of selected Saudi and Yemeni plants for mosquitocidal activities against the yellow fever mosquito Aedes aegypti	Lavandula angustifolia	methanol extract	N/A	no	nr	5ug/mosquito	/	Aedes aegypti	1st instar larvae	larvicial activity	larvicidal bioassays as described by Ali et al 2013	N/A	24h	permethrin and acetone as positive and negative control+	larvicidal assay: mortality recorded at 24h	l	nr	l+	larvicidal activity: ?
Kang et al	2009	Spray adulticidal effects of plant oils against house mosquito, Culex pipiens pallens (Diptera: Culicidae)	Lavender (no latin name given)	essential oil	N/A	no	nr	1000ppm	/	Culex pipiens pallens	Adults females	Adulticidal activity	Adulticidal bioassay	N/A	1h, 6h and 24h	negative control with ethanol only	EO diluted in ethanol to a concentration of 1000ppm. Mosquitoes in cage and diluted EO sprayed onto mosquitoes homogeneously. mortality recorded after 1h, 6h and 24h. At least 3 replications per treatment.	l	nr	a+	% mortality after 1h: ca 40% % mortality after 6h: ca. 20% % mortality after 24h: ca 20%
Wu et al.	2013	Repellent activity screening of 11 kinds of essential oils against Aedes albopictus Skuse: microcapsule preparation of Herba Schizonepetae oil and repellent bioassay on hand skin.	Lavender (no latin name given)	essential oil	N/A	no	nr	pure essential oil	/	Aedes albopictus	Adults	repellency	Repellent bioassay (y-tube olfactometer)	20	80, 140, 200, 260, 320, 380, 440, 500, 560, and 620 s	negative control (other arm of "Y"): blank control	Repellent bioassay: y-tube olfactometer, 5ul of EO added to filter strip on one side, mosquitoes counted after 80, 140, 200, 260, 320, 380, 440, 500, 560, and 620 s, 3 replications per treatment	l	r+	nr	Highest repellency after 10min -> 65.71% ñ 3.98 (percentage repellency mean ñ SE)
Muturi et al	2019	Honeysuckle essential oil as a potential source of ecofriendly larvicides for mosquito control	Lonicera caprifolium	essential oil	N/A	no	nr	7 concentrations ranging from 30-42ppm	patchouli alcohol (29.3%) and 6-acetyl-1,1,2,4,4,7-hexamethyltetralin (20.6%), alpha-bulnesene (16.5%), and alpha-caryophyllene (12.1%)	Aedes aegypti	Late 3rd instar larvae	Larvicidal activity	GC-MS, Larvicidal bioassay (WHO)	20	24h	negative control (ethanol only)	Essential oil diluted in ethanol at different concentrations. Larvae added to solution. Mortality recorded after 24h. 3 replications per treatment and 3 separate trials were conducted.	l	nr	l+	LC50 (95% CI) = 34.4 (33.2?35.5) ppm LC95 (95% CI) = 51.2 (47.1?59.1) ppm
Srivastava et al	2023	GCMS analysis and mosquitocidal effects of petroleum ether extract of Datura stramonium and Morus alba against Aedes aegypti	Morus alba	petroleum ether extract	leaves	no	nr	40, 60, 80, 100, 120, 160, 180 mg/mL	mibemycin b,13-chloro-5-o-demethyl-28-deoxy-6,28-epoxy-25-1{1-mwthyl propyl}-(6r-13s,25A(S), acetic acid, 17-{4-chloro-5-methylhexyl}-4,4,10,13,14-pentamethyl-2,3,4,5,6,7,10, 11,12,13,14,15,16,17-tetradecahydro-1-phenanthyl, lup-20{29}-en-3-one	Aedes aegypti	4th instar larvae	Larvicidal activity	GC-MS, Larvicidal bioassay (WHO 2005)	25	24h, 48h	negative control (acetone + water)	plant extract dissolved in acetone and distilled water. Larvae added to solution. Mortality recorded after 24h and 48h. 3 replications per treatment	l	nr	l+	After 24h: LC50 (95% CI)= 118.627 (112.67-124.98) mg/ml LC90 (95% CI) = 191.46 (180.34-205.37) mg/ml After 48h: LC50 (95% CI) = 111.68 (105.74-117.92) mg/ml LC90 (95% CI) = 186.19 (175.23-199.89) mg/ml
Srivastava et al	2023	GCMS analysis and mosquitocidal effects of petroleum ether extract of Datura stramonium and Morus alba against Aedes aegypti	Morus alba	petroleum ether extract	leaves	no	nr	80, 100, 120, 140, 160 mg/mL	mibemycin b,13-chloro-5-o-demethyl-28-deoxy-6,28-epoxy-25-1{1-mwthyl propyl}-(6r-13s,25A(S), acetic acid, 17-{4-chloro-5-methylhexyl}-4,4,10,13,14-pentamethyl-2,3,4,5,6,7,10, 11,12,13,14,15,16,17-tetradecahydro-1-phenanthyl, lup-20{29}-en-3-one	Aedes aegypti	eggs	Ovicidal activity	GC-MS, Ovicidal bioassay	N/A	5 days	negative control (acetone)	eggs exposed to extract solution at different concentrations for 5 days. Number of hatched and unhatched eggs determined. 5 replications per treatment	l	nr	o+	% ovicidal activity for 120 mg/mL dose = 47.15%
Srivastava et al	2023	GCMS analysis and mosquitocidal effects of petroleum ether extract of Datura stramonium and Morus alba against Aedes aegypti	Morus alba	petroleum ether extract	leaves	no	nr	120 mg/ml	mibemycin b,13-chloro-5-o-demethyl-28-deoxy-6,28-epoxy-25-1{1-mwthyl propyl}-(6r-13s,25A(S), acetic acid, 17-{4-chloro-5-methylhexyl}-4,4,10,13,14-pentamethyl-2,3,4,5,6,7,10, 11,12,13,14,15,16,17-tetradecahydro-1-phenanthyl, lup-20{29}-en-3-one	Aedes aegypti	adult females	Oviposition deterrence	GC-MS, Oviposition deterrence assay (Method of Elango)	15	24h	negative control (acetone)	gravid female mosquitoes were put in cage with two oviposition cups: one with control solution (acetone) and one with test solution (diluted in water and acetone at different concentrations). Number of eggs laid in the cups recorded after 24h	l	od+	nr	62.08% repellency
Srivastava et al	2023	GCMS analysis and mosquitocidal effects of petroleum ether extract of Datura stramonium and Morus alba against Aedes aegypti	Morus alba	petroleum ether extract	leaves	no	nr	10 mg/ml	mibemycin b,13-chloro-5-o-demethyl-28-deoxy-6,28-epoxy-25-1{1-mwthyl propyl}-(6r-13s,25A(S), acetic acid, 17-{4-chloro-5-methylhexyl}-4,4,10,13,14-pentamethyl-2,3,4,5,6,7,10, 11,12,13,14,15,16,17-tetradecahydro-1-phenanthyl, lup-20{29}-en-3-one	Aedes aegypti	adult females	Adulticidal activity	GC-MS, adulticidal bioassay (WHO)	20	1h	negative control (acetone)	whatman filter paper treated with 10mg/ml plant extract solution in acetone and inserted in exposure tube. Mosquitoes introduced to holding tube for acclimatization and then transferred to exposure tube for 1h. Then transferred back to holding tube for recovery. mortality recorded after 24h. extract tested twice and whole assay repeated 3 times	l	nr	a+	49.60% adulticidal activity (after 24h)
Sheng et al	2020	Screening of larvicidal activity of 53 essential oils and their synergistic effect for the improvement of deltamethrin efficacy against Aedes albopictus	Olea europaea	essential oil	fruit	no	nr	100ppm	/	Aedes albopictus	4th instar larvae	Larvicidal activity	Larvicidal bioassay (WHO 2005)	20	24h	N/A	Preliminary screening: larvae transferred to 100ppm EO solution (dissolved in acetone and water). Mortality reocrded after 24h. 4 replicates.	l	nr	l0	Mortality at 100ppm: 0%
Amer and Heinz	2006	Larvicidal effects of various essential oils against Aedes, Anopheles, and Culex larvae (Diptera, Culicidae).	Olea europaea	essential oil	N/A	no	nr	1st screening: 50ppm	/	Aedes aegypti	3rd instar larvae	Larvicidal activity	Larvicidal assays	10	24h	Negative control with acetone and water	Screening for larvididal properties: 50ppm solutions of EOs of different plants were tested on only 1 mosquito species (A. aegypti larvae), only EOs that gave 100% mortality after 24h were kept for next stage	l	nr	l+	1st screening: 43.3% mortality after 24h 2nd larvicidal assay: not done
Dube et al	2011	Fresh, dried or smoked? Repellent properties of volatiles emitted from ethnomedicinal plant leaves against malaria and yellow fever vectors in Ethiopia.	Olea europaea	Extract of volatiles	Dried leaves	no	nr	5%	/	Anopheles arabiensis	Adult females	Repellency	Two-choice landing bioassay	20	4,5,6,7,8,9,10min	negative control (only solvent), positive control (DEET at 5% and 10%)	volatiles collected from headspace of plant leaves and eluted in 300ug hexane to get extract, Bioassay: hemotek membrane feeders were used, human odor added to membranes to attract mosquitoes, then 1 membrane was treated with plant extract and the other only with solvent, after 4 min exposure to membranes, number of mosquitoes landing on treated and untreated membrane recorded for 6min at 1min in…	l	r0	nr	no significant repellence
Dube et al	2011	Fresh, dried or smoked? Repellent properties of volatiles emitted from ethnomedicinal plant leaves against malaria and yellow fever vectors in Ethiopia.	Olea europaea	Extract of volatiles	Dried leaves	no	nr	5%	/	Aedes aegypti	Adult females	Repellency	Two-choice landing bioassay	20	4,5,6,7,8,9,10min	negative control (only solvent), positive control (DEET at 5% and 10%)	volatiles collected from headspace of plant leaves and eluted in 300ug hexane to get extract, Bioassay: hemotek membrane feeders were used, human odor added to membranes to attract mosquitoes, then 1 membrane was treated with plant extract and the other only with solvent, after 4 min exposure to membranes, number of mosquitoes landing on treated and untreated membrane recorded for 6min at 1min in…	l	r0	nr	no significant repellence
Dube et al	2011	Fresh, dried or smoked? Repellent properties of volatiles emitted from ethnomedicinal plant leaves against malaria and yellow fever vectors in Ethiopia.	Olea europaea	Extract of volatiles	Fresh leaves	no	nr	5%	/	Anopheles arabiensis	Adult females	Repellency	Two-choice landing bioassay	20	4,5,6,7,8,9,10min	negative control (only solvent), positive control (DEET at 5% and 10%)	volatiles collected from headspace of plant leaves and eluted in 300ug hexane to get extract, Bioassay: hemotek membrane feeders were used, human odor added to membranes to attract mosquitoes, then 1 membrane was treated with plant extract and the other only with solvent, after 4 min exposure to membranes, number of mosquitoes landing on treated and untreated membrane recorded for 6min at 1min in…	l	r0	nr	no significant repellence
Dube et al	2011	Fresh, dried or smoked? Repellent properties of volatiles emitted from ethnomedicinal plant leaves against malaria and yellow fever vectors in Ethiopia.	Olea europaea	Extract of volatiles	Fresh leaves	no	nr	5%	/	Aedes aegypti	Adult females	Repellency	Two-choice landing bioassay	20	4,5,6,7,8,9,10min	negative control (only solvent), positive control (DEET at 5% and 10%)	volatiles collected from headspace of plant leaves and eluted in 300ug hexane to get extract, Bioassay: hemotek membrane feeders were used, human odor added to membranes to attract mosquitoes, then 1 membrane was treated with plant extract and the other only with solvent, after 4 min exposure to membranes, number of mosquitoes landing on treated and untreated membrane recorded for 6min at 1min in…	l	r0	nr	no significant repellence
Dube et al	2011	Fresh, dried or smoked? Repellent properties of volatiles emitted from ethnomedicinal plant leaves against malaria and yellow fever vectors in Ethiopia.	Olea europaea	Extracts of volatiles from Smoke	Dried leaves	no	nr	5%	/	Anopheles arabiensis	Adult females	Repellency	Two-choice landing bioassay	20	4,5,6,7,8,9,10min	negative control (only solvent), positive control (DEET at 5% and 10%), also control with charcoal smoke alone	volatiles collected from headspace of plant leaves and eluted in 300ug hexane to get extract, Bioassay: hemotek membrane feeders were used, human odor added to membranes to attract mosquitoes, then 1 membrane was treated with plant extract and the other only with solvent, after 4 min exposure to membranes, number of mosquitoes landing on treated and untreated membrane recorded for 6min at 1min in…	l	r0	nr	no significant repellence
Dube et al	2011	Fresh, dried or smoked? Repellent properties of volatiles emitted from ethnomedicinal plant leaves against malaria and yellow fever vectors in Ethiopia.	Olea europaea	Extracts of volatiles from Smoke	Dried leaves	no	nr	5%	/	Aedes aegypti	Adult females	Repellency	Two-choice landing bioassay	20	4,5,6,7,8,9,10min	negative control (only solvent), positive control (DEET at 5% and 10%), also control with charcoal smoke alone	volatiles collected from headspace of plant leaves and eluted in 300ug hexane to get extract, Bioassay: hemotek membrane feeders were used, human odor added to membranes to attract mosquitoes, then 1 membrane was treated with plant extract and the other only with solvent, after 4 min exposure to membranes, number of mosquitoes landing on treated and untreated membrane recorded for 6min at 1min in…	l	r+	nr	Significantly less mosquitoes landed on treated membrane than untreated one
Njoroge and Berenbaum	2019	Laboratory Evaluation of Larvicidal and Oviposition Deterrent Properties of Edible Plant Oils for Potential Management of Aedes aegypti (Diptera: Culicidae) in Drinking Water Containers.	Olea europaea	oil	N/A	no	nr	500, 750, 1,000, 2,000, and 4,000 ppm	/	Aedes aegypti	late 3rd instar larvae	Larvicidal activity	Larvicidal bioassay (WHO 2005)	10	24h, 48h	negative control (dionized water only) positive control (malathion)	larvae placed in cups with 25ml of test solution (oil + water) at different concentrations. Mortality recorded after 24h and 48h. 4 replications per treatment	l	nr	l+	After 48h: LC50 (95 % CI) = 3,684.67 (2,645.41?6,723.09) ppm
Njoroge and Berenbaum	2019	Laboratory Evaluation of Larvicidal and Oviposition Deterrent Properties of Edible Plant Oils for Potential Management of Aedes aegypti (Diptera: Culicidae) in Drinking Water Containers.	Olea europaea	oil	N/A	no	nr	400ppm	/	Aedes aegypti	Adult females	Oviposition deterrence	Oviposition preference assay (Xue 2001)	3	5 days	negative control (only water)	gravid females were placed inside cage with 2 oviposition cups: one with treatment solution (oil + water) and a control with water only. after 5 days the number of eggs layed in the two cups was counted. 4 replications per treatment.	l	od+	nr	significantly less eggs laid in treated cup compared to negative control
Njoroge and Berenbaum	2019	Laboratory Evaluation of Larvicidal and Oviposition Deterrent Properties of Edible Plant Oils for Potential Management of Aedes aegypti (Diptera: Culicidae) in Drinking Water Containers.	Olea europaea	oil	N/A	no	nr	500 and 1,000 ppm	/	Aedes aegypti	1st instar larvae to adults	Larvae survivial to adulthood	Bioassay for larvae survival to adulthood (immersion)	10	until adult emergence	negative control (only water and larval feed)	1st instar larvae were added to cup with 25ml of test solution (water + oil) and larval feed (lactalbumin and yeast). Number of adults emerging was recorded. 4 replications per treatment	l	nr	l+, p+	significantly more adult mosquitoes emerged from negative control than from oil treated cup
Olbamo et al.	2021	An evaluation of repellency and feeding inhibition of ethno-medicinal plants against major malaria vectors in southern Ethiopia.	Olea europaea	smoke	leaves	no	nr	starting with 100g plant material at 18:30 + 30g plant material each hour until midnight	/	Anopheles	Adults	Repellency	Field trial and tent trial Latin square design	Tent trial: 20 released per tent	5.5h	Field trial: 2 control huts (only charcoal smoking and non-charcoal smoking)	Field trial: 5 huts -> ethno-medicinal plants were smoked inside 3 of them + 2 control huts, indoor host-seeking mosquitoes were collected with traps, trial repeated 7 times per hut for olea europaea -> indoor density of mosquitoes calculated	o and h	r+	nr	field trial: 80% reduction of indoor mosquito density compared to control
Olbamo et al.	2021	An evaluation of repellency and feeding inhibition of ethno-medicinal plants against major malaria vectors in southern Ethiopia.	Olea europaea	smoke	leaves	no	nr	starting with 100g plant material at 18:30 + 30g plant material each hour until midnight	/	Anopheles	Adults	Repellency	Field trial and tent trial Latin square design	Tent trial: 20 released per tent	5.5h	Tent trial: 2 huts as negative controls	Tent trial: calf tethered inside tent, 25 starved anopheles released inside tents at 18:30, at midnight mosquitoes collected and killed -> check whether fed or unfed, trial repeated 3 times per hut for olea europaea -> check for feeding inhibition	o and h	r+	nr	tent trial: 94.5% of mosquitoes remained unfed with olea europaea, in the control tents only 19.5% unfed
Karunamoorthi et al	2008	Laboratory evaluation of traditional insect/mosquito repellent plants against Anopheles arabiensis, the predominant malaria vector in Ethiopia.	Olea europaea	smoke of dried leaves	leaves	no	nr	25 g	/	Anopheles arabiensis	Adult females	Repellency	Repellency bioassay	100	35min	negative control without treatment	100 blood starved mosquitoes put in "test cage" and "control cage". Dried plant leaves were burned in traditional charcoal stoves right next to test cage. Exit hole of the cage was opened at the same time and mosquitoes leaving the cage were collected and counted for up to 35min. 4 replications	l	r+	nr	79.78% repellency
Levchenko et al	2021	Insecticidal efficacy of some essential oils against adults of Musca domestica L. (Diptera: Muscidae)	Picea abies	essential oil	Needles	no	nr	1:10, 1:100, 1:500, 1:1000, 1:10000	/	Musca domestica	Adults	Adulticidal activity	Adulticidal bioassay (forced contact)	10	30min	positive controls (permethrin at different concentration) negative control: cups with 1ml pure acetone and clear cups without acetone	EOs diluted in acetone at different concentrations. EO solution added to cup. Flies added to cup after acetone evaporated -> forced contact with EO solution residues for 30min. Mortality recorded after 15min and 30min, 1, 2, 3, 6 and 24h. 3 replications per treatment	l	nr	a+	100% mortality for 1:10 dilution Mortality between 0 and 30% for 1:100 dilution
Pavela et al	2021	Prolonged sublethal effects of essential oils from non-wood parts of nine conifers on key insect pests and vectors	Picea abies	essential oil	twigs	no	nr	20, 30, 40, 50, 70, 80, 100, 120 and 150 mg/l	bornyl acetate (15.6), camphene (14.5), limonene (13.4), borneol (11.2), ?-pinene (9.5), camphor (5.7), ?-pinene (5.1)	Culex quinquefasciatus	3rd instar larvae	Larvicidal activity	GC-FID, GC-MS, Larvicidal bioassay	20	24h	negative control (DMSO + water) and positive control (Pyrethrum)	Assay: EO diluted in DMSO and water at different concentrations. Larvae exposed to test solution in beaker. Mortality recorded after 24h. 4 replications per treatment	l	nr	l+	LC50 (CI95) = 34.1 ñ 3.1 (21.3-38.5) mg/l LC90 (CI95) = 47.4 ñ 3.2 (45.9-59.9) mg/l
Pavela et al	2021	Prolonged sublethal effects of essential oils from non-wood parts of nine conifers on key insect pests and vectors	Picea abies	essential oil	twigs	no	nr	30, 50, 80, 100, 120, 140, 160, 180 and 200 ?g/adult	bornyl acetate (15.6), camphene (14.5), limonene (13.4), borneol (11.2), ?-pinene (9.5), camphor (5.7), ?-pinene (5.1)	Musca domestica	Adults	Adulticidal activity	GC-FID, GC-MS, Topical bioassay	20	24h	negative control (acetone) and positive control (Pyrethrum)	Assay: 1ul of acetone with EO at different concentrations was directly applied to pronotum of anesthetized flies. Mortality recorded after 24h. 4 replications per treatment.	l	nr	a+	Female flies: LC50 (CI95) = 31.4 ñ 5.1 (24.6-45.2) ?g LC90 (CI95) = 56.1 ñ 5.3 (46.8-77.5) ?g Male flies: LC50 (CI95) = 25.4 ñ 5.5 (21.1-30.5) ?g LC90 (CI95) = 52.2 ñ 8.9 (45.7-65.8) ?g
Pavela et al	2021	Prolonged sublethal effects of essential oils from non-wood parts of nine conifers on key insect pests and vectors	Picea abies	essential oil	twigs	no	nr	LD30: 20mg/l	bornyl acetate (15.6), camphene (14.5), limonene (13.4), borneol (11.2), ?-pinene (9.5), camphor (5.7), ?-pinene (5.1)	Culex quinquefasciatus	3rd instar larvae	Sublethal effects on larval development	GC-FID, GC-MS, Sublethal toxicity experiment	N/A	N/A	negative control (no treatment)	Larvae exposed to EO solution at sublethal concentration. Recorded parameters: mortality at 24 and 48 h from application, overall larval mortality, duration of larval development needed for pupation, the percentage of emerged individuals, and their sex	l	nr	l+	Larval development: 16.0 ñ 1.2 days -> significantly longer than negative control Larval mortality after 24h: 20.7 ñ 2.6 % Larval mortality after 48h: 25.1 ñ3.5 % Total larval mortality: 58.7 ñ 4.1 % Total Adult emergence: 41.2 ñ 4.1 % Emergence females: 23.5 ñ 1.5% Emergence males: 17.7 ñ 4.8 %
Pavela et al	2021	Prolonged sublethal effects of essential oils from non-wood parts of nine conifers on key insect pests and vectors	Picea abies	essential oil	twigs	no	nr	LD20: 12ug/adult female and 8ug/adult male LD30: 19ug/adult female and 12 ug/adult male	bornyl acetate (15.6), camphene (14.5), limonene (13.4), borneol (11.2), ?-pinene (9.5), camphor (5.7), ?-pinene (5.1)	Musca domestica	Adults	Sublethal effects on vitality	GC-FID, GC-MS, Sublethal toxicity experiment	N/A	N/A	negative control (untreated)	Sublethal doses of EO were applied topically on anesthetized flies. longevity of housefly adults was monitored for LD20 and LD30 For LD20 also monitoring of insect fertility, subsequent development of young instars and F1 generation natality	l	nr	l+, a+	Longevity: significantly reduced LT50 for LD20 = 11.1 days (females) or 10.1 days (males) LT50 for LD30 = 3 days (females) or 1.8 days (males) Fertility: significantly fewer eggs laid, 38.1 eggs/female compared to 128 eggs/female in negative control F1 development: less eggs hatched, higher larval mortality, not more pupal mortality, less emerged adults F1 generation natality (number of F1 adults…
Wu et al.	2019	Repellent activity screening of 12 essential oils against Aedes albopictus Skuse: Repellent liquid preparation of Mentha arvensis and Litsea cubeba oils and bioassay on hand skins	Pine (no latin name given)	essential oil	N/A	no	nr	pure essential oil	/	Aedes albopictus	Adults	repellency	Repellent bioassay (y-tube olfactometer)	20	5, 10, 15 and 20min	blank control	y-tube olfactometer: 2ul of EO added to filter on the end of one arm, other arm filter with blank control, number of mosquitoes in each arm counted after 5, 10, 15 and 20min, 3 replicationsper treatment	l	r+ att+	nr	Percentage repellency: after 5min: 45.92 ñ 4.44 , after 10min: ?15.89 ñ 12.25 , after 15min: 66.53 ñ 13.32, after 20min: 37.49 ñ 4.89
Wu et al.	2022	Study of the Repellent Activity of 60 Essential Oils and Their Main Constituents against Aedes albopictus, and Nano-Formulation Development.	Pine (no latin name given)	essential oil	N/A	no	nr	10ug/cm2	/	Aedes albopictus	Adults	repellency	Repellency bioassay (hemotek membrane feeding system)	20-30	30min	DEET as positive control, acetone as negative control	Repellency test: hemotek membrane feeding system -> feeding room with blood separated from mosquitoes by cotton net loaded with testing solution (EO with acetone) number of blood-fed and unfed mosquitoes recorded, 3 replicates per treatment	l	att+	nr	Repelling rate % (mean ñ SD): -5 ñ 6%
Koutsaviti et al	2015	Greek Pinus essential oils: larvicidal activity and repellency against Aedes albopictus (Diptera: Culicidae).	Pinus nigra	essential oil	needles	no	nr	N/A	?-pinene (24.9?28.9 %), germacreneD (20.3?31.9%)	Aedes albopictus	late 3rd to early 4th instar larvae	Larvicidal activity	GC-MS, Larvicidal bioassay (WHO 2005)	20	24h	negative control (water + DMSO)	For pinus nigra: plant material collected at 3 different places and tested separately (PNI, PNK and PNS). Larvicidal bioassay:EO solution added to aqueous DMSO solution, larvae added too. Mortality recorded after 24h. 4 replications per treatment	l	nr	l+	weak larvicidal activity for PNS: LC50 = 152.65 (146.06?159.78) mg/L, LC90 = 203.75 (191.33?221.60) mg/L LC50 >> 200mg/L for PNK and PNI -> inactive
Koutsaviti et al	2015	Greek Pinus essential oils: larvicidal activity and repellency against Aedes albopictus (Diptera: Culicidae).	Pinus nigra	essential oil	needles	no	nr	0.2?L cm?2 and 0.4 ?L cm?2	?-pinene (24.9?28.9 %), germacreneD (20.3?31.9%)	Aedes albopictus	Adult females	Repellency	GC-MS, Repellency bioassay (Giatropoulos 2012, 2013)	100	5min	negative control and positive control with DEET	For pinus nigra: plant material collected at 3 different places and tested separately (PNI, PNK and PNS). Repellency assay: based on number of mosquitoes landing on human skin treated with EO (two doses)	l and h	r+	nr	PNI: 0.2ul/cm^2 dose: ca. 2 mosquito landings 0.4ul/cm^2 dose: ca. ca. 2.5 mosquito landings PNK: 0.2ul/cm^2 dose: ca. 12 mosquito landings 0.4ul/cm^2 dose: ca. ca. 6 mosquito landings PNS: 0.2ul/cm^2 dose: ca. 14 mosquito landings 0.4ul/cm^2 dose: ca. ca. 3 mosquito landings compared to ca. 51 landings in negative control
Benelli et al.	2017	Acute larvicidal toxicity of five essential oils (Pinus nigra, Hyssopus officinalis, Satureja montana, Aloysia citrodora and Pelargonium graveolens) against the filariasis vector Culex quinquefasciatus: Synergistic and antagonistic effects.	Pinus nigra	essential oil	twigs with leaves	yes	Satureja montana	1:1 mixture of the two plants at least 6 dosages (from 5 to 100 ?L)	?-pinene (49.0%)	Culex quinquefasciatus	early 3rd instar larvae	Larvicidal activity	GC-MS, Mosquito larvicidal assay (WHO)	N/A	24h	N/A	Four replicates were run simultaneously with at least 6 dosages (i.e. from 5 to 100 ?L L?1)	l	nr	l+	LC50= 72.5 ?LúL?
Benelli et al.	2017	Acute larvicidal toxicity of five essential oils (Pinus nigra, Hyssopus officinalis, Satureja montana, Aloysia citrodora and Pelargonium graveolens) against the filariasis vector Culex quinquefasciatus: Synergistic and antagonistic effects.	Pinus nigra	essential oil	twigs with leaves	no	nr	at least 6 dosages (from 5 to 100 ?L)	?-pinene (49.0%)	Culex quinquefasciatus	early 3rd instar larvae	Larvicidal activity	GC-MS, Mosquito larvicidal assay (WHO)	N/A	24h	N/A	Four replicates were run simultaneously with at least 6 dosages (i.e. from 5 to 100 ?L L?1)	l	nr	l+	LC50 49.8 ?LúL?
Traboulsi et al	2005	Repellency and toxicity of aromatic plant extracts against the mosquito Culex pipiens molestus (Diptera: Culicidae).	Pinus pinea	essential oil	leaves	no	nr	25, 35, 50, 75 and 100mg/l	Limonene (74.6%) 1,8-Cineole (4.3%) ?-Pinene (3.8%) Myrcene (2.7%) ?-Caryophyllene (3.4%)	Culex pipiens molestus	early 4th instar larvae	Larvicidal activity	GC-MS, Larvicidal bioassay (WHO)	20	24h	negative control (solvent only)	EO dilued in ethanol and distilled water at different conentrations. Larvae added to solution. Mortality recorded after 24h. 4 replications per treatment	l	nr	l+	LC50 (mg/l) (95% CL) = 75.0 (68.1?82.6) LC75 (mg/l) = 98 LC90 (mg/l) = 102.8
Traboulsi et al	2005	Repellency and toxicity of aromatic plant extracts against the mosquito Culex pipiens molestus (Diptera: Culicidae).	Pinus pinea	essential oil	leaves	yes	Ferula hermonis	LC50 (pinus pinea) = 75 mg/l LC50 (ferula hermonis)= 44mg/l	Limonene (74.6%) 1,8-Cineole (4.3%) ?-Pinene (3.8%) Myrcene (2.7%) ?-Caryophyllene (3.4%)	Culex pipiens molestus	early 4th instar larvae	Larvicidal activity	GC-MS, Larvicidal bioassay (WHO)	20	24h	negative control (solvent only)	LC50 concentrations of both plants mixed together at a 1:1 ratio. Larvae added to solution. Mortality recorded after 24h. 4 replications per treatment	l	nr	l+	100% mortality
Traboulsi et al	2005	Repellency and toxicity of aromatic plant extracts against the mosquito Culex pipiens molestus (Diptera: Culicidae).	Pinus pinea	essential oil	leaves	yes	Foeniculum vulgare	LC50 (pinus pinea) = 75 mg/l LC50 (foeniculum) = 24.5 mg/l	Limonene (74.6%) 1,8-Cineole (4.3%) ?-Pinene (3.8%) Myrcene (2.7%) ?-Caryophyllene (3.4%)	Culex pipiens molestus	early 4th instar larvae	Larvicidal activity	GC-MS, Larvicidal bioassay (WHO)	20	24h	negative control (solvent only)	LC50 concentrations of both plants mixed together at a 1:1 ratio. Larvae added to solution. Mortality recorded after 24h. 4 replications per treatment	l	nr	l+	100% mortality
Traboulsi et al	2005	Repellency and toxicity of aromatic plant extracts against the mosquito Culex pipiens molestus (Diptera: Culicidae).	Pinus pinea	essential oil	leaves	yes	Citrus sinensis	LC50 (pinus pinea) = 75 mg/l LC50 (citrus sinensis) = 60mg/l	Limonene (74.6%) 1,8-Cineole (4.3%) ?-Pinene (3.8%) Myrcene (2.7%) ?-Caryophyllene (3.4%)	Culex pipiens molestus	early 4th instar larvae	Larvicidal activity	GC-MS, Larvicidal bioassay (WHO)	20	24h	negative control (solvent only)	LC50 concentrations of both plants mixed together at a 1:1 ratio. Larvae added to solution. Mortality recorded after 24h. 4 replications per treatment	l	nr	l+	97.5% mortality
Traboulsi et al	2005	Repellency and toxicity of aromatic plant extracts against the mosquito Culex pipiens molestus (Diptera: Culicidae).	Pinus pinea	essential oil	leaves	yes	Eucalyptus spp	LC50 (pinus pinea) = 75 mg/l LC50 (eucalyptus) = 120mg/l	Limonene (74.6%) 1,8-Cineole (4.3%) ?-Pinene (3.8%) Myrcene (2.7%) ?-Caryophyllene (3.4%)	Culex pipiens molestus	early 4th instar larvae	Larvicidal activity	GC-MS, Larvicidal bioassay (WHO)	20	24h	negative control (solvent only)	LC50 concentrations of both plants mixed together at a 1:1 ratio. Larvae added to solution. Mortality recorded after 24h. 4 replications per treatment	l	nr	l+	91.25% mortality
Traboulsi et al	2005	Repellency and toxicity of aromatic plant extracts against the mosquito Culex pipiens molestus (Diptera: Culicidae).	Pinus pinea	essential oil	leaves	yes	Laurus nobilis	LC50 (pinus pinea) = 75 mg/l LC50 (laurus nobilis) = 117 mg/l	Limonene (74.6%) 1,8-Cineole (4.3%) ?-Pinene (3.8%) Myrcene (2.7%) ?-Caryophyllene (3.4%)	Culex pipiens molestus	early 4th instar larvae	Larvicidal activity	GC-MS, Larvicidal bioassay (WHO)	20	24h	negative control (solvent only)	LC50 concentrations of both plants mixed together at a 1:1 ratio. Larvae added to solution. Mortality recorded after 24h. 4 replications per treatment	l	nr	l+	90% mortality
Traboulsi et al	2005	Repellency and toxicity of aromatic plant extracts against the mosquito Culex pipiens molestus (Diptera: Culicidae).	Pinus pinea	essential oil	leaves	yes	Ferula hermonis	LC50 (Pinus pinea) = 117 mg/l MSLC (Ferula hermonis)	Limonene (74.6%) 1,8-Cineole (4.3%) ?-Pinene (3.8%) Myrcene (2.7%) ?-Caryophyllene (3.4%)	Culex pipiens molestus	early 4th instar larvae	Larvicidal activity	GC-MS, Larvicidal bioassay (WHO)	20	24h	negative control (solvent only)	LC50 concentrations of Pinus pinea mixed with MSLC (maximum sublethal concentration) of other plant at a 1:1 ratio. MSLC= LC5 Larvae added to solution. Mortality recorded after 24h. 4 replications per treatment	l	nr	l+	Mortality: 83.75%
Traboulsi et al	2005	Repellency and toxicity of aromatic plant extracts against the mosquito Culex pipiens molestus (Diptera: Culicidae).	Pinus pinea	essential oil	leaves	yes	Foeniculum vulgare	LC50 (Pinus pinea) = 117 mg/l MSLC (Foeniculum vulgare)	Limonene (74.6%) 1,8-Cineole (4.3%) ?-Pinene (3.8%) Myrcene (2.7%) ?-Caryophyllene (3.4%)	Culex pipiens molestus	early 4th instar larvae	Larvicidal activity	GC-MS, Larvicidal bioassay (WHO)	20	24h	negative control (solvent only)	LC50 concentrations of Pinus pinea mixed with MSLC (maximum sublethal concentration) of other plant at a 1:1 ratio. MSLC= LC5 Larvae added to solution. Mortality recorded after 24h. 4 replications per treatment	l	nr	l+	Mortality: 85%
Traboulsi et al	2005	Repellency and toxicity of aromatic plant extracts against the mosquito Culex pipiens molestus (Diptera: Culicidae).	Pinus pinea	essential oil	leaves	yes	Citrus sinensis	LC50 (Pinus pinea) = 117 mg/l MSLC (Citrus sinensis)	Limonene (74.6%) 1,8-Cineole (4.3%) ?-Pinene (3.8%) Myrcene (2.7%) ?-Caryophyllene (3.4%)	Culex pipiens molestus	early 4th instar larvae	Larvicidal activity	GC-MS, Larvicidal bioassay (WHO)	20	24h	negative control (solvent only)	LC50 concentrations of Pinus pinea mixed with MSLC (maximum sublethal concentration) of other plant at a 1:1 ratio. MSLC= LC5 Larvae added to solution. Mortality recorded after 24h. 4 replications per treatment	l	nr	l+	Mortality: 86.25%
Traboulsi et al	2005	Repellency and toxicity of aromatic plant extracts against the mosquito Culex pipiens molestus (Diptera: Culicidae).	Pinus pinea	essential oil	leaves	yes	Eucalyptus spp	LC50 (Pinus pinea) = 117 mg/l MSLC (Eucalyptus)	Limonene (74.6%) 1,8-Cineole (4.3%) ?-Pinene (3.8%) Myrcene (2.7%) ?-Caryophyllene (3.4%)	Culex pipiens molestus	early 4th instar larvae	Larvicidal activity	GC-MS, Larvicidal bioassay (WHO)	20	24h	negative control (solvent only)	LC50 concentrations of Pinus pinea mixed with MSLC (maximum sublethal concentration) of other plant at a 1:1 ratio. MSLC= LC5 Larvae added to solution. Mortality recorded after 24h. 4 replications per treatment	l	nr	l+	Mortality: 80%
Traboulsi et al	2005	Repellency and toxicity of aromatic plant extracts against the mosquito Culex pipiens molestus (Diptera: Culicidae).	Pinus pinea	essential oil	leaves	yes	Laurus nobilis	LC50 (Pinus pinea) = 117 mg/l MSLC (Laurus nobilis)	Limonene (74.6%) 1,8-Cineole (4.3%) ?-Pinene (3.8%) Myrcene (2.7%) ?-Caryophyllene (3.4%)	Culex pipiens molestus	early 4th instar larvae	Larvicidal activity	GC-MS, Larvicidal bioassay (WHO)	20	24h	negative control (solvent only)	LC50 concentrations of Pinus pinea mixed with MSLC (maximum sublethal concentration) of other plant at a 1:1 ratio. MSLC= LC5 Larvae added to solution. Mortality recorded after 24h. 4 replications per treatment	l	nr	l+	Mortality: 85%
Traboulsi et al	2005	Repellency and toxicity of aromatic plant extracts against the mosquito Culex pipiens molestus (Diptera: Culicidae).	Pinus pinea	essential oil	leaves	yes	Ferula hermonis	MSLC concentration of both plants	Limonene (74.6%) 1,8-Cineole (4.3%) ?-Pinene (3.8%) Myrcene (2.7%) ?-Caryophyllene (3.4%)	Culex pipiens molestus	early 4th instar larvae	Larvicidal activity	GC-MS, Larvicidal bioassay (WHO)	20	24h	negative control (solvent only)	MSLC concentrations of both plants mixed together at a 1:1 ratio. Larvae added to solution. Mortality recorded after 24h. 4 replications per treatment	l	nr	l+	40% mortality
Traboulsi et al	2005	Repellency and toxicity of aromatic plant extracts against the mosquito Culex pipiens molestus (Diptera: Culicidae).	Pinus pinea	essential oil	leaves	yes	Foeniculum vulgare	MSLC concentration of both plants	Limonene (74.6%) 1,8-Cineole (4.3%) ?-Pinene (3.8%) Myrcene (2.7%) ?-Caryophyllene (3.4%)	Culex pipiens molestus	early 4th instar larvae	Larvicidal activity	GC-MS, Larvicidal bioassay (WHO)	20	24h	negative control (solvent only)	MSLC concentrations of both plants mixed together at a 1:1 ratio. Larvae added to solution. Mortality recorded after 24h. 4 replications per treatment	l	nr	l+	75% mortality
Traboulsi et al	2005	Repellency and toxicity of aromatic plant extracts against the mosquito Culex pipiens molestus (Diptera: Culicidae).	Pinus pinea	essential oil	leaves	yes	Citrus sinensis	MSLC concentration of both plants	Limonene (74.6%) 1,8-Cineole (4.3%) ?-Pinene (3.8%) Myrcene (2.7%) ?-Caryophyllene (3.4%)	Culex pipiens molestus	early 4th instar larvae	Larvicidal activity	GC-MS, Larvicidal bioassay (WHO)	20	24h	negative control (solvent only)	MSLC concentrations of both plants mixed together at a 1:1 ratio. Larvae added to solution. Mortality recorded after 24h. 4 replications per treatment	l	nr	l+	30% mortality
Traboulsi et al	2005	Repellency and toxicity of aromatic plant extracts against the mosquito Culex pipiens molestus (Diptera: Culicidae).	Pinus pinea	essential oil	leaves	yes	Eucalyptus spp	MSLC concentration of both plants	Limonene (74.6%) 1,8-Cineole (4.3%) ?-Pinene (3.8%) Myrcene (2.7%) ?-Caryophyllene (3.4%)	Culex pipiens molestus	early 4th instar larvae	Larvicidal activity	GC-MS, Larvicidal bioassay (WHO)	20	24h	negative control (solvent only)	MSLC concentrations of both plants mixed together at a 1:1 ratio. Larvae added to solution. Mortality recorded after 24h. 4 replications per treatment	l	nr	l0	0% mortality
Traboulsi et al	2005	Repellency and toxicity of aromatic plant extracts against the mosquito Culex pipiens molestus (Diptera: Culicidae).	Pinus pinea	essential oil	leaves	yes	Laurus nobilis	MSLC concentration of both plants	Limonene (74.6%) 1,8-Cineole (4.3%) ?-Pinene (3.8%) Myrcene (2.7%) ?-Caryophyllene (3.4%)	Culex pipiens molestus	early 4th instar larvae	Larvicidal activity	GC-MS, Larvicidal bioassay (WHO)	20	24h	negative control (solvent only)	MSLC concentrations of both plants mixed together at a 1:1 ratio. Larvae added to solution. Mortality recorded after 24h. 4 replications per treatment	l	nr	l+	16.25% mortality
Traboulsi et al	2005	Repellency and toxicity of aromatic plant extracts against the mosquito Culex pipiens molestus (Diptera: Culicidae).	Pinus pinea	essential oil	leaves	no	nr	1% and 3%	Limonene (74.6%) 1,8-Cineole (4.3%) ?-Pinene (3.8%) Myrcene (2.7%) ?-Caryophyllene (3.4%)	Culex pipiens molestus	Adults	Repellency	GC-MS, Human-bai technique	750	varying	solvent controls (water + ethanol, olive oil, vaseline)	EO was dissolved in water + ethanol at 2 concentrations. Treatment was prepared in 3 different formulations (EO + vaseline, EO + olive oil, diluted EO alone). mosquitoes in cage. Forearm of human voluteer treated with EO and then introduced inside cage for 2min at 15min intervals. Number of mosquitoes bites and time until first bite was recorded. 4 replications per treatment	l and h	r+	nr	Protection time EO alone: not significantly different from control 1% dose: 1.12min 3% dose:1.22min EO with vaseline: 1% dose: 1.07min -> unsignificant 3% dose: 18.35min -> significant EO with olive oil:significant 1% dose: 18.02min 3% dose: 35.1min
Koutsaviti et al	2015	Greek Pinus essential oils: larvicidal activity and repellency against Aedes albopictus (Diptera: Culicidae).	Pinus strobus	essential oil	needles	no	nr	N/A	?-pinene (31.4 %), ?-pinene (33.6 %)	Aedes albopictus	late 3rd to early 4th instar larvae	Larvicidal activity	GC-MS, Larvicidal bioassay (WHO 2005)	20	24h	negative control (water + DMSO)	EO solution added to aqueous DMSO solution, larvae added too. Mortality recorded after 24h. 4 replications per treatment	l	nr	l+	weak larvicidal activity LC50 = 127.98 (118.47?137.03) mg/L LC90 = 162.29 (150.06?184.02) mg/L
Koutsaviti et al	2015	Greek Pinus essential oils: larvicidal activity and repellency against Aedes albopictus (Diptera: Culicidae).	Pinus strobus	essential oil	needles	no	nr	0.2?L cm?2 and and 0.4 ?L cm?2 and	?-pinene (31.4 %), ?-pinene (33.6 %)	Aedes albopictus	Adult females	Repellency	GC-MS, Repellency bioassay (Giatropoulos 2012, 2013)	100	5min	negative control and positive control with DEET	For pinus nigra: plant material collected at 3 different places and tested separately (PNI, PNK and PNS). Repellency assay: based on number of mosquitoes landing on human skin treated with EO (two doses)	l and h	r+	nr	0.2ul/cm^2 dose: ca. 9.5 mosquito landings compared to ca. 51 landings in negative control 0.4ul/cm^2 dose: ca. ca. 12 mosquito landings compared to ca. 51 landings in negative control
Levchenko et al	2021	Insecticidal efficacy of some essential oils against adults of Musca domestica L. (Diptera: Muscidae)	Pinus sylvestris	essential oil	N/A	no	nr	1:10, 1:100, 1:500, 1:1000, 1:10000	/	Musca domestica	Adults	Adulticidal activity	Adulticidal bioassay (forced contact)	10	30min	positive controls (permethrin at different concentration) negative control: cups with 1ml pure acetone and clear cups without acetone	EOs diluted in acetone at different concentrations. EO solution added to cup. Flies added to cup after acetone evaporated -> forced contact with EO solution residues for 30min. Mortality recorded after 15min and 30min, 1, 2, 3, 6 and 24h. 3 replications per treatment	l	nr	a+	Only effect for most concentrated dose: 60% mortality for 1:10 dilution
Fayemiwo et al	2014	Larvicidal efficacies and chemical composition of essential oils of Pinus sylvestris and Syzygium aromaticum against mosquitoes.	Pinus sylvestris	essential oil	Needles	no	nr	200, 150, 120, 100, 90, 80, 50, 30 and 10 mg/L	main constituent: 3-Cyclohexene-1-methanol, .alpha., .alpha.4- trimethyl (27.1%)	Aedes aegypti	4th instar larvae	Larvicidal activity	GC-MS, larvicidal bioassay	20	24h	negative control (water and acetone)	EO emulsified with acetone and diluted with distilled water at different concentrations, larvae put in bottle with 250ml of EO solution and mortality recorded after 24h, 4 replicates per treatment	l	nr	l+	LC50= 100.39 mg/L LC95= 142 mg/L
Fayemiwo et al	2014	Larvicidal efficacies and chemical composition of essential oils of Pinus sylvestris and Syzygium aromaticum against mosquitoes.	Pinus sylvestris	essential oil	Needles	no	nr	200, 150, 120, 100, 90, 80, 50, 30 and 10 mg/L	main constituent: 3-Cyclohexene-1-methanol, .alpha., .alpha.4- trimethyl (27.1%)	Culex quinquefasciatus	4th instar larvae	Larvicidal activity	GC-MS, larvicidal bioassay	20	24h	negative control (water and acetone)	EO emulsified with acetone and diluted with distilled water at different concentrations, larvae put in bottle with 250ml of EO solution and mortality recorded after 24h, 4 replicates per treatment	l	nr	l+	LC50= 128.00 mg/L LC95= 183.40 mg/L
Pavela et al	2021	Prolonged sublethal effects of essential oils from non-wood parts of nine conifers on key insect pests and vectors	Pinus sylvestris	essential oil	twigs	no	nr	20, 30, 40, 50, 70, 80, 100, 120 and 150 mg/l	?-pinene (25.7), limonene (15.6), ?-cadinene (11.4), ?-cadinene (6.1)	Culex quinquefasciatus	3rd instar larvae	Larvicidal activity	GC-FID, GC-MS, Larvicidal bioassay	20	24h	negative control (DMSO + water) and positive control (Pyrethrum)	Assay: EO diluted in DMSO and water at different concentrations. Larvae exposed to test solution in beaker. Mortality recorded after 24h. 4 replications per treatment	l	nr	l+	LC50 (CI95) = 44.5 ñ 5.2 (39.8-55.6) mg/l LC90 (CI95) = 62.8 ñ 5.7 (58.9-70.7) mg/l
Pavela et al	2021	Prolonged sublethal effects of essential oils from non-wood parts of nine conifers on key insect pests and vectors	Pinus sylvestris	essential oil	twigs	no	nr	30, 50, 80, 100, 120, 140, 160, 180 and 200 ?g/adult	?-pinene (25.7), limonene (15.6), ?-cadinene (11.4), ?-cadinene (6.1)	Musca domestica	Adults	Adulticidal activity	GC-FID, GC-MS, Topical bioassay	20	24h	negative control (acetone) and positive control (Pyrethrum)	Assay: 1ul of acetone with EO at different concentrations was directly applied to pronotum of anesthetized flies. Mortality recorded after 24h. 4 replications per treatment.	l	nr	a+	Female flies: LC50 (CI95) = 31.4 ñ 4.7 (23.9-39.2) ?g LC90 (CI95) = 55.3 ñ 2.1 (42.7-62.9) ?g Male flies: LC50 (CI95) = 22.4 ñ 5.8 (18.6-28.9) ?g LC90 (CI95) = 52.2 ñ 8.9 (45.7-65.8) ?g
Pavela et al	2021	Prolonged sublethal effects of essential oils from non-wood parts of nine conifers on key insect pests and vectors	Pinus sylvestris	essential oil	twigs	no	nr	LD30: 22mg/l	?-pinene (25.7), limonene (15.6), ?-cadinene (11.4), ?-cadinene (6.1)	Culex quinquefasciatus	3rd instar larvae	Sublethal effects on larval development	GC-FID, GC-MS, Sublethal toxicity experiment	N/A	N/A	negative control (no treatment)	Larvae exposed to EO solution at sublethal concentration. Recorded parameters: mortality at 24 and 48 h from application, overall larval mortality, duration of larval development needed for pupation, the percentage of emerged individuals, and their sex	l	nr	l+	Larval development: 12.8 ñ 1.3 days -> not significantly longer than negative control Larval mortality after 24h: 16 ñ 1.2% Larval mortality after 48h: 21.2 ñ 2.3 % Total larval mortality: 66.2 ñ 4.1 % Total Adult emergence: 33.7% Emergence females: 17.3 ñ 1.3% Emergence males: 16.5 ñ 3.6 %
Pavela et al	2021	Prolonged sublethal effects of essential oils from non-wood parts of nine conifers on key insect pests and vectors	Pinus sylvestris	essential oil	twigs	no	nr	LD20: 12ug/adult female and 7ug/adult male LD30: 18ug/adult female and 10ug/adult male	?-pinene (25.7), limonene (15.6), ?-cadinene (11.4), ?-cadinene (6.1)	Musca domestica	Adults	Sublethal effects on vitality	GC-FID, GC-MS, Sublethal toxicity experiment	N/A	N/A	negative control (untreated)	Sublethal doses of EO were applied topically on anesthetized flies. longevity of housefly adults was monitored for LD20 and LD30 For LD20 also monitoring of insect fertility, subsequent development of young instars and F1 generation natality	l	nr	l+, a+	Longevity: significantly reduced LT50 for LD20 = 6.8 days (females) or 10.3 days (males) LT50 for LD30 = 4.9 days (females) or 2.3 days (males) Fertility: significantly fewer eggs laid, 29.4 eggs/female compared to 128 eggs/female in negative control F1 development: less eggs hatched, higher larval mortality, not more pupal mortality, less emerged adults F1 generation natality (number of F1 adult…
Sanei-Dehkordi et al	2018	Essential Oil Composition and Larvicidal Evaluation of Platycladus orientalis against Two Mosquito Vectors, Anopheles stephensi and Culex pipiens.	Platycladus orientalis	essential oil	fresh leaves	no	nr	5, 10, 20, 40 and 80ppm	?-Pinene (20.17%), 3-Carene (14%) and Cedrol (9.51%)	Anopheles stephensi	late 3rd or early 4th instar larvae	Larvicidal activity	GC-MS, larvicidal bioassay (WHO)	N/A	24h	negative control (ethanol + water)	EO dissolved in absolute ethanol and diluted to different concentrations with water. Larvae added to 400ml glass beaker with EO solution. mortality recorded after 24h	l	nr	l+	LC50 = 11.51 ppm LC90 = 67.81 ppm
Sanei-Dehkordi et al	2018	Essential Oil Composition and Larvicidal Evaluation of Platycladus orientalis against Two Mosquito Vectors, Anopheles stephensi and Culex pipiens.	Platycladus orientalis	essential oil	fresh leaves	no	nr	5, 10, 20, 40 and 80ppm	?-Pinene (20.17%), 3-Carene (14%) and Cedrol (9.51%)	Culex pipiens	late 3rd or early 4th instar larvae	Larvicidal activity	GC-MS, larvicidal bioassay (WHO)	N/A	24h	negative control (ethanol + water)	EO dissolved in absolute ethanol and diluted to different concentrations with water. Larvae added to 400ml glass beaker with EO solution. mortality recorded after 24h	l	nr	l+	LC50 = 18.6 ppm LC90 = 127.24 ppm
David et al	2000	Differential toxicity of leaf litter to dipteran larvae of mosquito developmental sites	Populus nigra	water suspension	leaf litter or fresh leaves	no	nr	from 0.1 to 7 g/L	/	Aedes rusticus	3rd instar larvae	Toxicity of leaf litter	Larvicidal Bioassay (WHO 1981)	20	24h, 48h, 72h	negative control (only water)	Larvae added to plastic vial with tap water and freshly ground 10month old leaf litter or freshly ground fresh leaves. Mortality checked after 24h, 48h and 72h. 3 replications per treatment. At the end of the bioassay, larvae's digestive tract was examined microscopically	l	nr	l+	Green leaves: non toxic Leaf litter: result not specified ->"Ten-month-old leaf litter from woody species, however, produced variable toxicity depending on both animal and plant taxa tested"
David et al	2000	Differential toxicity of leaf litter to dipteran larvae of mosquito developmental sites	Populus nigra	water suspension	leaf litter or fresh leaves	no	nr	from 0.1 to 7 g/L	/	Culex pipiens	3rd instar larvae	Toxicity of leaf litter	Larvicidal Bioassay (WHO 1981)	20	24h, 48h, 72h	negative control (only water)	Larvae added to plastic vial with tap water and freshly ground 10month old leaf litter or freshly ground fresh leaves. Mortality checked after 24h, 48h and 72h. 3 replications per treatment. At the end of the bioassay, larvae's digestive tract was examined microscopically	l	nr	l+	Green leaves: non toxic Leaf litter: result not specified ->"Ten-month-old leaf litter from woody species, however, produced variable toxicity depending on both animal and plant taxa tested"
David et al	2000	Differential toxicity of leaf litter to dipteran larvae of mosquito developmental sites	Populus nigra	water suspension	leaf litter or fresh leaves	no	nr	from 0.1 to 7 g/L	/	Chironomus annularius	3rd instar larvae	Toxicity of leaf litter	Larvicidal Bioassay (WHO 1981)	20	24h, 48h, 72h	negative control (only water)	Larvae added to plastic vial with tap water and freshly ground 10month old leaf litter or freshly ground fresh leaves. Mortality checked after 24h, 48h and 72h. 3 replications per treatment. At the end of the bioassay, larvae's digestive tract was examined microscopically	l	nr	l+	Green leaves: non toxic Leaf litter: result not specified ->"Ten-month-old leaf litter from woody species, however, produced variable toxicity depending on both animal and plant taxa tested"
David et al	2000	Differential toxicity of leaf litter to dipteran larvae of mosquito developmental sites	Populus nigra	water suspension	leaf litter or fresh leaves	no	nr	from 0.1 to 7 g/L	/	Aedes aegypti	3rd instar larvae	Toxicity of leaf litter	Larvicidal Bioassay (WHO 1981)	20	24h, 48h, 72h	negative control (only water)	Larvae added to plastic vial with tap water and freshly ground 10month old leaf litter or freshly ground fresh leaves. Mortality checked after 24h, 48h and 72h. 3 replications per treatment. At the end of the bioassay, larvae's digestive tract was examined microscopically	l	nr	l+	Green leaves: nontoxic Leaf litter: toxic -> toxicity increases with increasing concentration
David et al	2000	Differential toxicity of leaf litter to dipteran larvae of mosquito developmental sites	Populus nigra	water suspension	leaf litter or fresh leaves	no	nr	from 0.1 to 7 g/L	/	Aedes albopictus	3rd instar larvae	Toxicity of leaf litter	Larvicidal Bioassay (WHO 1981)	20	24h, 48h, 72h	negative control (only water)	Larvae added to plastic vial with tap water and freshly ground 10month old leaf litter or freshly ground fresh leaves. Mortality checked after 24h, 48h and 72h. 3 replications per treatment. At the end of the bioassay, larvae's digestive tract was examined microscopically	l	nr	l+	Green leaves: non toxic Leaf litter: result not specified ->"Ten-month-old leaf litter from woody species, however, produced variable toxicity depending on both animal and plant taxa tested"
David et al	2000	Differential toxicity of leaf litter to dipteran larvae of mosquito developmental sites	Populus nigra	water suspension	leaf litter or fresh leaves	no	nr	from 0.1 to 7 g/L	/	Simulium variegatum	3rd instar larvae	Toxicity of leaf litter	Larvicidal Bioassay (WHO 1981)	20	24h, 48h	negative control (only water)	Larvae added to plastic vial with tap water and freshly ground 10month old leaf litter or freshly ground fresh leaves. Mortality checked after 24h, 48h and 72h. 3 replications per treatment. At the end of the bioassay, larvae's digestive tract was examined microscopically	l	nr	l+	Green leaves: non toxic Leaf litter: result not specified ->"Ten-month-old leaf litter from woody species, however, produced variable toxicity depending on both animal and plant taxa tested"
Seo and Park	2012	Larvicidal activity of medicinal plant extracts and lignan identified in Phryma leptostachya var. asiatica roots against housefly (Musca domestica L.).	Prunus persica	Methanol extract	fruit	no	nr	several	/	Musca domestica	early 2nd instar larvae	Larvicidal activity	Larvicidal bioassay	50	time it took for 90% of control larvae to pupate	negative control	EO dissolved in acetone to different concnetrations and suspended in water with Triton-X-100. Larvae put in glass jar with feed and treated with solution. Mortality evaluated after 90% of control larvae had pupated. 5 replications per treatment	l	nr	l+	79.9ñ1.8 % mortality significantly higher than in control
Baz et al	2022	Larvicidal and adulticidal effects of some Egyptian oils against Culex pipiens	Prunus dulcis	essential oil	N/A	no	nr	1000ppm	/	Culex pipiens	early 4th instar larvae	Larvicidal activity	GC-MS, Larvicidal bioassay	20	0.5, 2, 8, 24, 48h	negative control (solvent only)	EO added to solvent (dechlorinated water and Tween20) in glass beaker, larvae added, mortality recorded after 0.5, 2, 8, 24 and 48h, 3 replications	l	nr	l+	LT50 (upper-lower) = 26.75h (19.88?36.78) LT90 (upper-lower) = 58.25h (45.50? 85.63) LT99 (upper-lower) = 78.56h (64.49? 127.36)
Hamad et al.	2019	Activity of Plant Extracts/Essential Oils Against Three Plant Pathogenic Fungi and Mosquito Larvae: GC/MS Analysis of Bioactive Compounds	Punica granatum	acetone extract	air dried peels	no	nr	N/A	furfural (32.1%)	Culex pipiens	4th instar larvae	Larvicial activity	GC-MS, larvicidal bioassay (WHO 1981, with slight modifications)	20	24h	control treatment without plant extract	6 concentrations per extract, 3 replicates per concentration, 20 mosquito larvae per replicate	l	nr	l+ (low)	LC50 for p. granatum at 955 mg/L
Al-Azab et al.	2020	Effect of Four Indigenous Medicinal Plants on Dengue Fever, Vector Aedes aegypti from Jeddah Saudi Arabia	Punica granatum	acetone extract	leaves	no	nr	150, 250, 500, 800 and 1000ppm	/	Aedes aegypti	late 3rd or early 4th instar larvae	Larvicidal activity	Completely randomized design (CRD), Larvicidal bioassay (WHO 1972)	25	24h	positive control: X acetelic 50% EC (primiphosmehtyle) negative control: acetone	Larvicidal bioassay: larvae exposed to solutions with different concentrations of plant extract, mortality recorded after 24h, 4 replications per treatment	l	nr	l+	LC50=585ppm, LC95=2050ppm
Al-Azab et al.	2020	Effect of Four Indigenous Medicinal Plants on Dengue Fever, Vector Aedes aegypti from Jeddah Saudi Arabia	Punica granatum	acetone extract	leaves	no	nr	150, 250, 500, 800 and 1000ppm	/	Aedes aegypti	Pupae	Adult development inhibition	Further observations of surviving larvae from larvidical bioassay	N/A	24h	negative control: acetone	Surviving pupae from larvicidal bioassay were kept for further observations -> pupation % and adult emergence % calculated	l	nr	p+	inhibition percentage of adult emergence: 22-92% 28-90% pupation mortalities observed at pupal stage as well as in incopmlete adult emergence
Baranitharan et al.	2019	Punica Granatum-Based Green Ethanolic Extract as Highly Effective and Eco-Friendly Larvicide, Repellent against Medically Important Mosquito Vectors	Punica granatum	Chloroform extract	leaves	no	nr	various concentrations: 5-250pppm	/	Anopheles stephensi	3rd instar larvae	Larvicidal activity	GC-MS, larvicidal bioassay (WHO 2005)	25	24	negative control (water + DMSO)	plastic glasses with 250ml of fluid medium (249ml water + 1ml DMSO incl. Plant extract treatment at different concentratiosn), larvae added to glass, mortality recorded after 24 h, 5 replications per treatment	l	nr	l+	LC50= 171.27mg/L LC90= 271.49mg/L
Baranitharan et al.	2019	Punica Granatum-Based Green Ethanolic Extract as Highly Effective and Eco-Friendly Larvicide, Repellent against Medically Important Mosquito Vectors	Punica granatum	Chloroform extract	leaves	no	nr	3.5mg/cm3	/	Anopheles stephensi	Adult females	Repellency	GC-MS, Repellency test (WHO 1996)	100	40, 80, 120, 160, 200, 240min	negative control (untreated arm)	human volunteer puts arm treated with plant extract in web cage with blood-starved mosquitoes (only 25cm3 of skin exposed), the other arm is untreated and serves as control, number of mosquitoes landing counted on both arms, test conducted from 20:00 to 04:00	l and h	r+	nr	after 40, 80 and 120min: 100% repellency 160min: 96.8 ñ 1.3% repellency 200min: 86.2 ñ 3.27% repellency 240min: 75.2 ñ 1.64% repellency
Jebanesan et al	2021	Impact of Punica granatum-based green larvicide on the predation rate of Polypedates cruciger for the control of mosquito vectors, Anopheles stephensi and Culex quinquefasciatus (Diptera: Culicidae)	Punica granatum	Chloroform extract	leaves	no	nr	various	/	Anopheles stephensi	larvae	Larvicidal activity	GC-MS, Larvidial bioassay (WHO 2005)	25	24h	negative control	larvae placed in glass beaker with 249ml dechlorinated water and + 1ml plant extract (at different concentrations?). Mortality recorded after 24h. 5 replications per treatment.	l	nr	l+	LC50 (95% CI) = 171.27 (161.33-181.78) ppm LC90 (95% CI) = 271.49 (253.61-295.15) ppm
Jebanesan et al	2021	Impact of Punica granatum-based green larvicide on the predation rate of Polypedates cruciger for the control of mosquito vectors, Anopheles stephensi and Culex quinquefasciatus (Diptera: Culicidae)	Punica granatum	Chloroform extract	leaves	no	nr	3.5 mg/cm2	/	Anopheles stephensi	Adult females	Repellency	GC-MS, Repellency bioassay (WHO 2009)	100	5min (? Unclear)	N/A	100 blood starved mosquitoes in net cage. Plant extract applied to arm of human volunteer on a 25cm2 surface. The rest of the arm/hand protected by rubber gloves. Arm inserted in cage and number of mosquitoes landing on skin recorded. test done apparently after 40, 80, 120, 160, 200 and 240min. 5 replications per treatment	l and h	r+	nr	Repellency (%): After 40min, 80min and 120min: 100% After 160min: 97 ñ 1.3% After 200min: 86 ñ 3.3% After 240min: 75 ñ 1.6%
Jebanesan et al	2021	Impact of Punica granatum-based green larvicide on the predation rate of Polypedates cruciger for the control of mosquito vectors, Anopheles stephensi and Culex quinquefasciatus (Diptera: Culicidae)	Punica granatum	Chloroform extract	leaves	no	nr	70, 140, 210, 280 and 350ppm	/	Anopheles stephensi	eggs	Ovicidal activity	GC-MS, Ovicidal bioassay	100	N/A	negative control	Eggs exposed to plant extract at different concentrations. Then eggs were transferred to distilled water for hatching assessment. Hatching rate assessed 48h post treatment. 5 replications per treatment.	l	nr	o+	Egg hatchability in %: 70ppm: 12.6 ñ 1.9 % 140ppm: 25.8 ñ 2.2 % 210ppm: 39.4 ñ 2.3 % 280ppm: 55.6 ñ 1.9 % 350ppm: 69.6 ñ 1.8 %
Baranitharan et al.	2019	Punica Granatum-Based Green Ethanolic Extract as Highly Effective and Eco-Friendly Larvicide, Repellent against Medically Important Mosquito Vectors	Punica granatum	Chloroform extract	leaves	no	nr	various concentrations: 5-250pppm	/	Culex quinquefasciatus	3rd instar larvae	Larvicidal activity	GC-MS, larvicidal bioassay (WHO 2005)	25	24	negative control (water + DMSO)	plastic glasses with 250ml of fluid medium (249ml water + 1ml DMSO incl. Plant extract treatment at different concentratiosn), larvae added to glass, mortality recorded after 24 h, 5 replications per treatment	l	nr	l+	LC50= 151.06mg/L LC90= 256.75mg/L
Baranitharan et al.	2019	Punica Granatum-Based Green Ethanolic Extract as Highly Effective and Eco-Friendly Larvicide, Repellent against Medically Important Mosquito Vectors	Punica granatum	Chloroform extract	leaves	no	nr	3.5mg/cm3	/	Culex quinquefasciatus	Adult females	Repellency	GC-MS, Repellency test (WHO 1996)	100	40, 80, 120, 160, 200, 240min	negative control (untreated arm)	human volunteer puts arm treated with plant extract in web cage with blood-starved mosquitoes (only 25cm3 of skin exposed), the other arm is untreated and serves as control, number of mosquitoes landing counted on both arms, test conducted from 20:00 to 04:00	l and h	r+	nr	after 40 and 80min: 100% repellency 120min: 94.4.8 ñ 1.81% repellency 160min: 84.2 ñ 2.38% repellency 200min: 72.6 ñ 2.6% repellency 240min: 61.8 ñ 2.48% repellency
Jebanesan et al	2021	Impact of Punica granatum-based green larvicide on the predation rate of Polypedates cruciger for the control of mosquito vectors, Anopheles stephensi and Culex quinquefasciatus (Diptera: Culicidae)	Punica granatum	Chloroform extract	leaves	no	nr	various	/	Culex quinquefasciatus	larvae	Larvicidal activity	GC-MS, Larvidial bioassay (WHO 2005)	25	24h	negative control	larvae placed in glass beaker with 249ml dechlorinated water and + 1ml plant extract (at different concentrations?). Mortality recorded after 24h. 5 replications per treatment.	l	nr	l+	LC50 (95% CI) = 151.06 (140.7-161.49) ppm LC90 (95% CI) = 256.75 (239.09-280.1) ppm
Jebanesan et al	2021	Impact of Punica granatum-based green larvicide on the predation rate of Polypedates cruciger for the control of mosquito vectors, Anopheles stephensi and Culex quinquefasciatus (Diptera: Culicidae)	Punica granatum	Chloroform extract	leaves	no	nr	3.5 mg/cm2	/	Culex quinquefasciatus	Adult females	Repellency	GC-MS, Repellency bioassay (WHO 2009)	100	5min (? Unclear)	N/A	100 blood starved mosquitoes in net cage. Plant extract applied to arm of human volunteer on a 25cm2 surface. The rest of the arm/hand protected by rubber gloves. Arm inserted in cage and number of mosquitoes landing on skin recorded. test done apparently after 40, 80, 120, 160, 200 and 240min. 5 replications per treatment	l and h	r+	nr	Repellency (%): After 40min and 80min: 100% After 120min: 94 ñ 1.8% After 160min: 84 ñ 2.4% After 200min: 73 ñ 2.6% After 240min: 62 ñ 2.5%
Jebanesan et al	2021	Impact of Punica granatum-based green larvicide on the predation rate of Polypedates cruciger for the control of mosquito vectors, Anopheles stephensi and Culex quinquefasciatus (Diptera: Culicidae)	Punica granatum	Chloroform extract	leaves	no	nr	70, 140, 210, 280 and 350ppm	/	Culex quinquefasciatus	eggs	Ovicidal activity	GC-MS, Ovicidal bioassay	100	N/A	negative control	Eggs exposed to plant extract at different concentrations. Then eggs were transferred to distilled water for hatching assessment. Hatching rate assessed 48h post treatment. 5 replications per treatment.	l	nr	o+	Egg hatchability in %: 70ppm: 20.4 ñ 2.5 % 140ppm: 43.6 ñ 2.6 % 210ppm: 68.8 ñ 2.8 % 280ppm: 93.2 ñ 1.5 % 350ppm: no hatchability
Taher et al	2012	Laboratory evaluation of the effect of Egyptian native plants against some parasitic vectors.	Punica granatum	Ethanol extract	fruit	no	nr	400, 200, 100, 50, 25 and 12.5 ppm	/	Culex pipiens	late 3rd instar larvae	Larvicidal activity	Larvicidal bioassay (WHO)	30	3, 6, 12, 24, 36, and 48h	negative control (water + tween80)	extracts dissolved in distilled water with tween80 at different concentrations. Larvae immersed in solution. Larae removed after 3, 6, 12, 24, 36, or 48h. Mortality then recorded 24h later. 3 replications per treatment	l	nr	l+	LC50 = 200ppm (after 48h)
Baranitharan et al.	2019	Punica Granatum-Based Green Ethanolic Extract as Highly Effective and Eco-Friendly Larvicide, Repellent against Medically Important Mosquito Vectors	Punica granatum	ethanol extract	leaves	no	nr	various concentrations: 5-250pppm	Cardanolide (9.75%), N-Boc-4-piperidineacetaldehyde (2.43%), 4-Cyclopropylbenzaldehyde (26.82%), 3,5-Dimethylcyclohexanone (21.95%), Digoxigenin (2.12%), Methyl 4-piperidineacetate (34.14%), 2?,6?-Dihydroxyacetophenone (4.87%)	Anopheles stephensi	3rd instar larvae	Larvicidal activity	GC-MS, larvicidal bioassay (WHO 2005)	25	24	negative control (water + DMSO)	plastic glasses with 250ml of fluid medium (249ml water + 1ml DMSO incl. Plant extract treatment at different concentratiosn), larvae added to glass, mortality recorded after 24 h, 5 replications per treatment	l	nr	l+	LC50= 125.78mg/L LC90= 225.98mg/L
Baranitharan et al.	2019	Punica Granatum-Based Green Ethanolic Extract as Highly Effective and Eco-Friendly Larvicide, Repellent against Medically Important Mosquito Vectors	Punica granatum	ethanol extract	leaves	no	nr	3.5mg/cm3	Cardanolide (9.75%), N-Boc-4-piperidineacetaldehyde (2.43%), 4-Cyclopropylbenzaldehyde (26.82%), 3,5-Dimethylcyclohexanone (21.95%), Digoxigenin (2.12%), Methyl 4-piperidineacetate (34.14%), 2?,6?-Dihydroxyacetophenone (4.87%)	Anopheles stephensi	Adult females	Repellency	GC-MS, Repellency test (WHO 1996)	100	40, 80, 120, 160, 200, 240min	negative control (untreated arm)	human volunteer puts arm treated with plant extract in web cage with blood-starved mosquitoes (only 25cm3 of skin exposed), the other arm is untreated and serves as control, number of mosquitoes landing counted on both arms, test conducted from 20:00 to 04:00	l and h	r+	nr	after 40, 80, 120, 160, 200 and 240min: 100% repellency
Baranitharan et al.	2019	Punica Granatum-Based Green Ethanolic Extract as Highly Effective and Eco-Friendly Larvicide, Repellent against Medically Important Mosquito Vectors	Punica granatum	ethanol extract	leaves	no	nr	various concentrations: 5-250pppm	Cardanolide (9.75%), N-Boc-4-piperidineacetaldehyde (2.43%), 4-Cyclopropylbenzaldehyde (26.82%), 3,5-Dimethylcyclohexanone (21.95%), Digoxigenin (2.12%), Methyl 4-piperidineacetate (34.14%), 2?,6?-Dihydroxyacetophenone (4.87%)	Culex quinquefasciatus	3rd instar larvae	Larvicidal activity	GC-MS, larvicidal bioassay (WHO 2005)	25	24	negative control (water + DMSO)	plastic glasses with 250ml of fluid medium (249ml water + 1ml DMSO incl. Plant extract treatment at different concentratiosn), larvae added to glass, mortality recorded after 24 h, 5 replications per treatment	l	nr	l+	LC50= 110.36mg/L LC90= 212.28mg/L
Baranitharan et al.	2019	Punica Granatum-Based Green Ethanolic Extract as Highly Effective and Eco-Friendly Larvicide, Repellent against Medically Important Mosquito Vectors	Punica granatum	ethanol extract	leaves	no	nr	3.5mg/cm3	Cardanolide (9.75%), N-Boc-4-piperidineacetaldehyde (2.43%), 4-Cyclopropylbenzaldehyde (26.82%), 3,5-Dimethylcyclohexanone (21.95%), Digoxigenin (2.12%), Methyl 4-piperidineacetate (34.14%), 2?,6?-Dihydroxyacetophenone (4.87%)	Culex quinquefasciatus	Adult females	Repellency	GC-MS, Repellency test (WHO 1996)	100	40, 80, 120, 160, 200, 240min	negative control (untreated arm)	human volunteer puts arm treated with plant extract in web cage with blood-starved mosquitoes (only 25cm3 of skin exposed), the other arm is untreated and serves as control, number of mosquitoes landing counted on both arms, test conducted from 20:00 to 04:00	l and h	r+	nr	after 40, 80, 120, 160, 200 and 240min: 100% repellency
Kamaraj et al	2010	Larvicidal and adulticidal potential of medicinal plant extracts from south India against vectors	Punica granatum	Ethyl acetate extract	Fruit rind	no	nr	15.63, 31.25, 62, 125, 250 and 500 ug/mL	/	Culex gelidus	4th instar larvae	Larvicidal activity	Larvicidal bioassay (WHO)	20	24h	negative control (acetone, polysorbate 80 and dechlorinated tap water)	larvae added to plastic container with 100ml dechlorinated tap water, polysorbate 80 as emulsifier and plant extract, mortality recorded after 24h, 5 replications per treatment	l	nr	l+	Mortality (500ug/ml): 84 ñ 1.92%
Kamaraj et al	2010	Larvicidal and adulticidal potential of medicinal plant extracts from south India against vectors	Punica granatum	Ethyl acetate extract	Fruit rind	no	nr	500 ug/mL	/	Culex gelidus	Adult females	Adulticidal activity	Adulticidal bioassay (WHO)	20	1h	negative control (acetone, polysorbate 80 and distilled water)	plant extracts dissolved in acetone and applied to whatman filter paper, blood-starved mosquitoes transferred to test tube, left fo acclimatize for 1h and then exposed to test paper for 1h, number of knocked down mosquitoes recorded during test at 3min intervals. Then mosquitoes transferred back to different tube. Mortality recorded after 24h.	l	nr	a+	KDT50= 15 ñ 1.4 min KDT90= 22 ñ 3.4 min knock-down time in 1h: 96% mortality after 24h: 84.2 ñ 5% LC50= 34.26 ñ 4.12 ug/ml LC90= 356.14 ñ 24.42 ug/ml
Kamaraj et al	2010	Larvicidal and adulticidal potential of medicinal plant extracts from south India against vectors	Punica granatum	Ethyl acetate extract	Fruit rind	no	nr	15.63, 31.25, 62, 125, 250 and 500 ug/mL	/	Culex quinquefasciatus	4th instar larvae	Larvicidal activity	Larvicidal bioassay (WHO)	20	24h	negative control (acetone, polysorbate 80 and dechlorinated tap water)	larvae added to plastic container with 100ml dechlorinated tap water, polysorbate 80 as emulsifier and plant extract, mortality recorded after 24h, 5 replications per treatment	l	nr	l+	Mortality (500ug/ml): 87 ñ 2.07%
Kamaraj et al	2010	Larvicidal and adulticidal potential of medicinal plant extracts from south India against vectors	Punica granatum	Ethyl acetate extract	Fruit rind	no	nr	500 ug/mL	/	Culex quinquefasciatus	Adult females	Adulticidal activity	Adulticidal bioassay (WHO)	20	1h	negative control (acetone, polysorbate 80 and distilled water)	plant extracts dissolved in acetone and applied to whatman filter paper, blood-starved mosquitoes transferred to test tube, left fo acclimatize for 1h and then exposed to test paper for 1h, number of knocked down mosquitoes recorded during test at 3min intervals. Then mosquitoes transferred back to different tube. Mortality recorded after 24h.	l	nr	a+	KDT50= 20 ñ 3.4 min KDT90= 30 ñ 1.8 min knock-down time in 1h: 94% mortality after 24h: 88.6 ñ 5.2% LD50= 54.15 ñ 8.43 ug/ml LD90= 423.38 ñ 25.64 ug/ml
Baranitharan et al.	2019	Punica Granatum-Based Green Ethanolic Extract as Highly Effective and Eco-Friendly Larvicide, Repellent against Medically Important Mosquito Vectors	Punica granatum	Ethyl acetate extract	leaves	no	nr	various concentrations: 5-250pppm	/	Anopheles stephensi	3rd instar larvae	Larvicidal activity	GC-MS, larvicidal bioassay (WHO 2005)	25	24	negative control (water + DMSO)	plastic glasses with 250ml of fluid medium (249ml water + 1ml DMSO incl. Plant extract treatment at different concentratiosn), larvae added to glass, mortality recorded after 24 h, 5 replications per treatment	l	nr	l+	LC50= 134.71mg/L LC90= 232.83mg/L
Baranitharan et al.	2019	Punica Granatum-Based Green Ethanolic Extract as Highly Effective and Eco-Friendly Larvicide, Repellent against Medically Important Mosquito Vectors	Punica granatum	Ethyl acetate extract	leaves	no	nr	3.5mg/cm3	/	Anopheles stephensi	Adult females	Repellency	GC-MS, Repellency test (WHO 1996)	100	40, 80, 120, 160, 200, 240min	negative control (untreated arm)	human volunteer puts arm treated with plant extract in web cage with blood-starved mosquitoes (only 25cm3 of skin exposed), the other arm is untreated and serves as control, number of mosquitoes landing counted on both arms, test conducted from 20:00 to 04:00	l and h	r+	nr	after 40, 80, 120, 160, 200min: 100% repellency after 240min: 96.8 ñ 2.48% repellency
Jebanesan et al	2021	Impact of Punica granatum-based green larvicide on the predation rate of Polypedates cruciger for the control of mosquito vectors, Anopheles stephensi and Culex quinquefasciatus (Diptera: Culicidae)	Punica granatum	Ethyl acetate extract	leaves	no	nr	various	/	Anopheles stephensi	larvae	Larvicidal activity	GC-MS, Larvidial bioassay (WHO 2005)	25	24h	negative control	larvae placed in glass beaker with 249ml dechlorinated water and + 1ml plant extract (at different concentrations?). Mortality recorded after 24h. 5 replications per treatment.	l	nr	l+	LC50 (95% CI) = 134.71 (124.65-144.46) ppm LC90 (95% CI) = 232.83 (217.37-252.95) ppm
Jebanesan et al	2021	Impact of Punica granatum-based green larvicide on the predation rate of Polypedates cruciger for the control of mosquito vectors, Anopheles stephensi and Culex quinquefasciatus (Diptera: Culicidae)	Punica granatum	Ethyl acetate extract	leaves	no	nr	3.5 mg/cm2	/	Anopheles stephensi	Adult females	Repellency	GC-MS, Repellency bioassay (WHO 2009)	100	5min (? Unclear)	N/A	100 blood starved mosquitoes in net cage. Plant extract applied to arm of human volunteer on a 25cm2 surface. The rest of the arm/hand protected by rubber gloves. Arm inserted in cage and number of mosquitoes landing on skin recorded. test done apparently after 40, 80, 120, 160, 200 and 240min. 5 replications per treatment	l and h	r+	nr	Repellency (%): 100% repellency after 40min, 80min, 120min, 160min and 200min After 240min: 97 ñ 2.5%
Jebanesan et al	2021	Impact of Punica granatum-based green larvicide on the predation rate of Polypedates cruciger for the control of mosquito vectors, Anopheles stephensi and Culex quinquefasciatus (Diptera: Culicidae)	Punica granatum	Ethyl acetate extract	leaves	no	nr	70, 140, 210, 280 and 350ppm	/	Anopheles stephensi	eggs	Ovicidal activity	GC-MS, Ovicidal bioassay	100	N/A	negative control	Eggs exposed to plant extract at different concentrations. Then eggs were transferred to distilled water for hatching assessment. Hatching rate assessed 48h post treatment. 5 replications per treatment.	l	nr	o+	Egg hatchability in %: 70ppm: 18.8 ñ 1.8 % 140ppm: 41.6 ñ 1.8 % 210ppm: 65.2 ñ 2.8 % 280ppm: 85.8 ñ 2.2 % 350ppm: no hatchability
Baranitharan et al.	2019	Punica Granatum-Based Green Ethanolic Extract as Highly Effective and Eco-Friendly Larvicide, Repellent against Medically Important Mosquito Vectors	Punica granatum	Ethyl acetate extract	leaves	no	nr	various concentrations: 5-250pppm	/	Culex quinquefasciatus	3rd instar larvae	Larvicidal activity	GC-MS, larvicidal bioassay (WHO 2005)	25	24	negative control (water + DMSO)	plastic glasses with 250ml of fluid medium (249ml water + 1ml DMSO incl. Plant extract treatment at different concentratiosn), larvae added to glass, mortality recorded after 24 h, 5 replications per treatment	l	nr	l+	LC50= 126.68mg/L LC90= 224.34mg/L
Baranitharan et al.	2019	Punica Granatum-Based Green Ethanolic Extract as Highly Effective and Eco-Friendly Larvicide, Repellent against Medically Important Mosquito Vectors	Punica granatum	Ethyl acetate extract	leaves	no	nr	3.5mg/cm3	/	Culex quinquefasciatus	Adult females	Repellency	GC-MS, Repellency test (WHO 1996)	100	40, 80, 120, 160, 200, 240min	negative control (untreated arm)	human volunteer puts arm treated with plant extract in web cage with blood-starved mosquitoes (only 25cm3 of skin exposed), the other arm is untreated and serves as control, number of mosquitoes landing counted on both arms, test conducted from 20:00 to 04:00	l and h	r+	nr	after 40, 80, 120, 160, 200min: 100% repellency after 240min: 92.8 ñ 2.48% repellency
Jebanesan et al	2021	Impact of Punica granatum-based green larvicide on the predation rate of Polypedates cruciger for the control of mosquito vectors, Anopheles stephensi and Culex quinquefasciatus (Diptera: Culicidae)	Punica granatum	Ethyl acetate extract	leaves	no	nr	various	/	Culex quinquefasciatus	larvae	Larvicidal activity	GC-MS, Larvidial bioassay (WHO 2005)	25	24h	negative control	larvae placed in glass beaker with 249ml dechlorinated water and + 1ml plant extract (at different concentrations?). Mortality recorded after 24h. 5 replications per treatment.	l	nr	l+	LC50 (95% CI) = 126.68 (98.16-151.56) ppm LC90 (95% CI) = 224.34 (191.78-289.4) ppm
Jebanesan et al	2021	Impact of Punica granatum-based green larvicide on the predation rate of Polypedates cruciger for the control of mosquito vectors, Anopheles stephensi and Culex quinquefasciatus (Diptera: Culicidae)	Punica granatum	Ethyl acetate extract	leaves	no	nr	3.5 mg/cm2	/	Culex quinquefasciatus	Adult females	Repellency	GC-MS, Repellency bioassay (WHO 2009)	100	5min (? Unclear)	N/A	100 blood starved mosquitoes in net cage. Plant extract applied to arm of human volunteer on a 25cm2 surface. The rest of the arm/hand protected by rubber gloves. Arm inserted in cage and number of mosquitoes landing on skin recorded. test done apparently after 40, 80, 120, 160, 200 and 240min. 5 replications per treatment	l and h	r+	nr	Repellency (%): 100% repellency after 40min, 80min, 120min, 160min and 200min After 240min: 93 ñ 2.4%
Jebanesan et al	2021	Impact of Punica granatum-based green larvicide on the predation rate of Polypedates cruciger for the control of mosquito vectors, Anopheles stephensi and Culex quinquefasciatus (Diptera: Culicidae)	Punica granatum	Ethyl acetate extract	leaves	no	nr	70, 140, 210, 280 and 350ppm	/	Culex quinquefasciatus	eggs	Ovicidal activity	GC-MS, Ovicidal bioassay	100	N/A	negative control	Eggs exposed to plant extract at different concentrations. Then eggs were transferred to distilled water for hatching assessment. Hatching rate assessed 48h post treatment. 5 replications per treatment.	l	nr	o+	Egg hatchability in %: 70ppm: 24.6 ñ 2.2 % 140ppm: 52.6 ñ 2.6 % 210ppm: 74.4 ñ 1.7 % 280ppm: no hatchability 350ppm: no hatchability
Kamaraj et al	2010	Larvicidal and adulticidal potential of medicinal plant extracts from south India against vectors	Punica granatum	Hexane extract	Fruit rind	no	nr	15.63, 31.25, 62, 125, 250 and 500 ug/mL	/	Culex gelidus	4th instar larvae	Larvicidal activity	Larvicidal bioassay (WHO)	20	24h	negative control (acetone, polysorbate 80 and dechlorinated tap water)	larvae added to plastic container with 100ml dechlorinated tap water, polysorbate 80 as emulsifier and plant extract, mortality recorded after 24h, 5 replications per treatment	l	nr	l+	Mortality (500ug/ml): 72 ñ 1.14%
Kamaraj et al	2010	Larvicidal and adulticidal potential of medicinal plant extracts from south India against vectors	Punica granatum	Hexane extract	Fruit rind	no	nr	500 ug/mL	/	Culex gelidus	Adult females	Adulticidal activity	Adulticidal bioassay (WHO)	20	1h	negative control (acetone, polysorbate 80 and distilled water)	plant extracts dissolved in acetone and applied to whatman filter paper, blood-starved mosquitoes transferred to test tube, left fo acclimatize for 1h and then exposed to test paper for 1h, number of knocked down mosquitoes recorded during test at 3min intervals. Then mosquitoes transferred back to different tube. Mortality recorded after 24h.	l	nr	a+	KDT50= 22 ñ 3.2 min KDT90= 32 ñ 2.2 min knock-down time in 1h: 80% mortality after 24h: 86.40 ñ 4.20%
Kamaraj et al	2010	Larvicidal and adulticidal potential of medicinal plant extracts from south India against vectors	Punica granatum	Hexane extract	Fruit rind	no	nr	15.63, 31.25, 62, 125, 250 and 500 ug/mL	/	Culex quinquefasciatus	4th instar larvae	Larvicidal activity	Larvicidal bioassay (WHO)	20	24h	negative control (acetone, polysorbate 80 and dechlorinated tap water)	larvae added to plastic container with 100ml dechlorinated tap water, polysorbate 80 as emulsifier and plant extract, mortality recorded after 24h, 5 replications per treatment	l	nr	l+	Mortality (500ug/ml): 82 ñ 2.82%
Kamaraj et al	2010	Larvicidal and adulticidal potential of medicinal plant extracts from south India against vectors	Punica granatum	Hexane extract	Fruit rind	no	nr	500 ug/mL	/	Culex quinquefasciatus	Adult females	Adulticidal activity	Adulticidal bioassay (WHO)	20	1h	negative control (acetone, polysorbate 80 and distilled water)	plant extracts dissolved in acetone and applied to whatman filter paper, blood-starved mosquitoes transferred to test tube, left fo acclimatize for 1h and then exposed to test paper for 1h, number of knocked down mosquitoes recorded during test at 3min intervals. Then mosquitoes transferred back to different tube. Mortality recorded after 24h.	l	nr	a+	KDT50= 14 ñ 2 min KDT90= 18 ñ 3 min knock-down time in 1h: 60% mortality after 24h: 65.6 ñ 4.6%
Baranitharan et al.	2019	Punica Granatum-Based Green Ethanolic Extract as Highly Effective and Eco-Friendly Larvicide, Repellent against Medically Important Mosquito Vectors	Punica granatum	Hexane extract	leaves	no	nr	various concentrations: 5-250pppm	/	Anopheles stephensi	3rd instar larvae	Larvicidal activity	GC-MS, larvicidal bioassay (WHO 2005)	25	24	negative control (water + DMSO)	plastic glasses with 250ml of fluid medium (249ml water + 1ml DMSO incl. Plant extract treatment at different concentratiosn), larvae added to glass, mortality recorded after 24 h, 5 replications per treatment	l	nr	l+	LC50= 198.07mg/L LC90= 299.88mg/L
Baranitharan et al.	2019	Punica Granatum-Based Green Ethanolic Extract as Highly Effective and Eco-Friendly Larvicide, Repellent against Medically Important Mosquito Vectors	Punica granatum	Hexane extract	leaves	no	nr	3.5mg/cm3	/	Anopheles stephensi	Adult females	Repellency	GC-MS, Repellency test (WHO 1996)	100	40, 80, 120, 160, 200, 240min	negative control (untreated arm)	human volunteer puts arm treated with plant extract in web cage with blood-starved mosquitoes (only 25cm3 of skin exposed), the other arm is untreated and serves as control, number of mosquitoes landing counted on both arms, test conducted from 20:00 to 04:00	l and h	r+	nr	?
Jebanesan et al	2021	Impact of Punica granatum-based green larvicide on the predation rate of Polypedates cruciger for the control of mosquito vectors, Anopheles stephensi and Culex quinquefasciatus (Diptera: Culicidae)	Punica granatum	Hexane extract	leaves	no	nr	various	/	Anopheles stephensi	larvae	Larvicidal activity	GC-MS, Larvidial bioassay (WHO 2005)	25	24h	negative control	larvae placed in glass beaker with 249ml dechlorinated water and + 1ml plant extract (at different concentrations?). Mortality recorded after 24h. 5 replications per treatment.	l	nr	l+	LC50 (95% CI) = 220.14 (203.69-241.88) ppm LC90 (95% CI) = 369.14 (330.68-427.78) ppm
Jebanesan et al	2021	Impact of Punica granatum-based green larvicide on the predation rate of Polypedates cruciger for the control of mosquito vectors, Anopheles stephensi and Culex quinquefasciatus (Diptera: Culicidae)	Punica granatum	Hexane extract	leaves	no	nr	3.5 mg/cm2	/	Anopheles stephensi	Adult females	Repellency	GC-MS, Repellency bioassay (WHO 2009)	100	5min (? Unclear)	N/A	100 blood starved mosquitoes in net cage. Plant extract applied to arm of human volunteer on a 25cm2 surface. The rest of the arm/hand protected by rubber gloves. Arm inserted in cage and number of mosquitoes landing on skin recorded. test done apparently after 40, 80, 120, 160, 200 and 240min. 5 replications per treatment	l and h	r+	nr	Repellency (%): After 40min: 100% After 80min: 100% After 120min: 97 ñ 1.9% After 160min: 88 ñ 2.3% After 200min: 77 ñ 2.2% After 240min: 66 ñ 1.5%
Jebanesan et al	2021	Impact of Punica granatum-based green larvicide on the predation rate of Polypedates cruciger for the control of mosquito vectors, Anopheles stephensi and Culex quinquefasciatus (Diptera: Culicidae)	Punica granatum	Hexane extract	leaves	no	nr	70, 140, 210, 280 and 350ppm	/	Anopheles stephensi	eggs	Ovicidal activity	GC-MS, Ovicidal bioassay	100	N/A	negative control	Eggs exposed to plant extract at different concentrations. Then eggs were transferred to distilled water for hatching assessment. Hatching rate assessed 48h post treatment. 5 replications per treatment.	l	nr	o+	Egg hatchability in %: 70ppm: 7.6 ñ 1.9 % 140ppm: 16.2 ñ 2.3 % 210ppm: 29.2 ñ 2.2 % 280ppm: 39.8 ñ 1.5 % 350ppm: 60.4 ñ 1.8 %
Baranitharan et al.	2019	Punica Granatum-Based Green Ethanolic Extract as Highly Effective and Eco-Friendly Larvicide, Repellent against Medically Important Mosquito Vectors	Punica granatum	Hexane extract	leaves	no	nr	various concentrations: 5-250pppm	/	Culex quinquefasciatus	3rd instar larvae	Larvicidal activity	GC-MS, larvicidal bioassay (WHO 2005)	25	24	negative control (water + DMSO)	plastic glasses with 250ml of fluid medium (249ml water + 1ml DMSO incl. Plant extract treatment at different concentratiosn), larvae added to glass, mortality recorded after 24 h, 5 replications per treatment	l	nr	l+	LC50= 176.49mg/L LC90= 275.71mg/L
Jebanesan et al	2021	Impact of Punica granatum-based green larvicide on the predation rate of Polypedates cruciger for the control of mosquito vectors, Anopheles stephensi and Culex quinquefasciatus (Diptera: Culicidae)	Punica granatum	Hexane extract	leaves	no	nr	various	/	Culex quinquefasciatus	larvae	Larvicidal activity	GC-MS, Larvidial bioassay (WHO 2005)	25	24h	negative control	larvae placed in glass beaker with 249ml dechlorinated water and + 1ml plant extract (at different concentrations?). Mortality recorded after 24h. 5 replications per treatment.	l	nr	l+	LC50 (95% CI) = 176.49 (166.57-187.12) ppm LC90 (95% CI) = 275.71 (257.62-299.72) ppm
Jebanesan et al	2021	Impact of Punica granatum-based green larvicide on the predation rate of Polypedates cruciger for the control of mosquito vectors, Anopheles stephensi and Culex quinquefasciatus (Diptera: Culicidae)	Punica granatum	Hexane extract	leaves	no	nr	3.5 mg/cm2	/	Culex quinquefasciatus	Adult females	Repellency	GC-MS, Repellency bioassay (WHO 2009)	100	5min (? Unclear)	N/A	100 blood starved mosquitoes in net cage. Plant extract applied to arm of human volunteer on a 25cm2 surface. The rest of the arm/hand protected by rubber gloves. Arm inserted in cage and number of mosquitoes landing on skin recorded. test done apparently after 40, 80, 120, 160, 200 and 240min. 5 replications per treatment	l and h	r+	nr	Repellency (%): After 40min: 100% After 80min: 93 ñ 2.2% After 120min: 83 ñ 2.7% After 160min: 72 ñ 2.2% After 200min: 62 ñ 2.3% After 240min: 59 ñ 2.3%
Jebanesan et al	2021	Impact of Punica granatum-based green larvicide on the predation rate of Polypedates cruciger for the control of mosquito vectors, Anopheles stephensi and Culex quinquefasciatus (Diptera: Culicidae)	Punica granatum	Hexane extract	leaves	no	nr	70, 140, 210, 280 and 350ppm	/	Culex quinquefasciatus	eggs	Ovicidal activity	GC-MS, Ovicidal bioassay	100	N/A	negative control	Eggs exposed to plant extract at different concentrations. Then eggs were transferred to distilled water for hatching assessment. Hatching rate assessed 48h post treatment. 5 replications per treatment.	l	nr	o+	Egg hatchability in %: 70ppm: 12.6 ñ 2.6 % 140ppm: 25.4 ñ 3 % 210ppm: 41.6 ñ 3.1 % 280ppm: 60.2 ñ 2.5 % 350ppm: 82.6 ñ 3 %
Kamaraj et al	2010	Larvicidal and adulticidal potential of medicinal plant extracts from south India against vectors	Punica granatum	Methanol extract	Fruit rind	no	nr	15.63, 31.25, 62, 125, 250 and 500 ug/mL	/	Culex gelidus	4th instar larvae	Larvicidal activity	Larvicidal bioassay (WHO)	20	24h	negative control (acetone, polysorbate 80 and dechlorinated tap water)	larvae added to plastic container with 100ml dechlorinated tap water, polysorbate 80 as emulsifier and plant extract, mortality recorded after 24h, 5 replications per treatment	l	nr	l+	Mortality (500ug/ml): 100 % LC50= 67.22ñ4.26ug/ml LC90= 323.5ñ40.15ug/ml
Kamaraj et al	2010	Larvicidal and adulticidal potential of medicinal plant extracts from south India against vectors	Punica granatum	Methanol extract	Fruit rind	no	nr	500 ug/mL	/	Culex gelidus	Adult females	Adulticidal activity	Adulticidal bioassay (WHO)	20	1h	negative control (acetone, polysorbate 80 and distilled water)	plant extracts dissolved in acetone and applied to whatman filter paper, blood-starved mosquitoes transferred to test tube, left fo acclimatize for 1h and then exposed to test paper for 1h, number of knocked down mosquitoes recorded during test at 3min intervals. Then mosquitoes transferred back to different tube. Mortality recorded after 24h.	l	nr	a+	KDT50= 12 ñ 2.1 min KDT90= 20 ñ 2.1 min knock-down time in 1h: 100% mortality after 24h: 100%
Kamaraj et al	2010	Larvicidal and adulticidal potential of medicinal plant extracts from south India against vectors	Punica granatum	Methanol extract	Fruit rind	no	nr	15.63, 31.25, 62, 125, 250 and 500 ug/mL	/	Culex quinquefasciatus	4th instar larvae	Larvicidal activity	Larvicidal bioassay (WHO)	20	24h	negative control (acetone, polysorbate 80 and dechlorinated tap water)	larvae added to plastic container with 100ml dechlorinated tap water, polysorbate 80 as emulsifier and plant extract, mortality recorded after 24h, 5 replications per treatment	l	nr	l+	Mortality (500ug/ml): 100% LC50= 67.2ñ4.76 ug/ml LC90= 321.58ñ321.58 ug/ml
Kamaraj et al	2010	Larvicidal and adulticidal potential of medicinal plant extracts from south India against vectors	Punica granatum	Methanol extract	Fruit rind	no	nr	500 ug/mL	/	Culex quinquefasciatus	Adult females	Adulticidal activity	Adulticidal bioassay (WHO)	20	1h	negative control (acetone, polysorbate 80 and distilled water)	plant extracts dissolved in acetone and applied to whatman filter paper, blood-starved mosquitoes transferred to test tube, left fo acclimatize for 1h and then exposed to test paper for 1h, number of knocked down mosquitoes recorded during test at 3min intervals. Then mosquitoes transferred back to different tube. Mortality recorded after 24h.	l	nr	a+	KDT50= 18 ñ 2.6 min KDT90= 26 ñ 3.4 min knock-down time in 1h: 100% mortality after 24h: 100%
Jebanesan et al	2021	Impact of Punica granatum-based green larvicide on the predation rate of Polypedates cruciger for the control of mosquito vectors, Anopheles stephensi and Culex quinquefasciatus (Diptera: Culicidae)	Punica granatum	Methanol extract	leaves	no	nr	various	Phenol (21.9%)	Anopheles stephensi	larvae	Larvicidal activity	GC-MS, Larvidial bioassay (WHO 2005)	25	24h	negative control	larvae placed in glass beaker with 249ml dechlorinated water and + 1ml plant extract (at different concentrations?). Mortality recorded after 24h. 5 replications per treatment.	l	nr	l+	LC50 (95% CI) = 125.78 (100.83-147.66) ppm LC90 (95% CI) = 225.98 (196.07-280.74) ppm
Jebanesan et al	2021	Impact of Punica granatum-based green larvicide on the predation rate of Polypedates cruciger for the control of mosquito vectors, Anopheles stephensi and Culex quinquefasciatus (Diptera: Culicidae)	Punica granatum	Methanol extract	leaves	no	nr	3.5 mg/cm2	Phenol (21.9%)	Anopheles stephensi	Adult females	Repellency	GC-MS, Repellency bioassay (WHO 2009)	100	5min (? Unclear)	N/A	100 blood starved mosquitoes in net cage. Plant extract applied to arm of human volunteer on a 25cm2 surface. The rest of the arm/hand protected by rubber gloves. Arm inserted in cage and number of mosquitoes landing on skin recorded. test done apparently after 40, 80, 120, 160, 200 and 240min. 5 replications per treatment	l and h	r+	nr	Repellency (%): 100% repellency after 40min, 80min, 120min, 160min, 200min and 240min
Jebanesan et al	2021	Impact of Punica granatum-based green larvicide on the predation rate of Polypedates cruciger for the control of mosquito vectors, Anopheles stephensi and Culex quinquefasciatus (Diptera: Culicidae)	Punica granatum	Methanol extract	leaves	no	nr	70, 140, 210, 280 and 350ppm	Phenol (21.9%)	Anopheles stephensi	eggs	Ovicidal activity	GC-MS, Ovicidal bioassay	100	N/A	negative control	Eggs exposed to plant extract at different concentrations. Then eggs were transferred to distilled water for hatching assessment. Hatching rate assessed 48h post treatment. 5 replications per treatment.	l	nr	o+	Egg hatchability in %: 70ppm: 25.6 ñ 2.2 % 140ppm: 56.6 ñ 1.9 % 210ppm: 87.8 ñ 2.2 % 280ppm: no hatchability 350ppm: no hatchability
Jebanesan et al	2021	Impact of Punica granatum-based green larvicide on the predation rate of Polypedates cruciger for the control of mosquito vectors, Anopheles stephensi and Culex quinquefasciatus (Diptera: Culicidae)	Punica granatum	Methanol extract	leaves	no	nr	various	Phenol (21.9%)	Culex quinquefasciatus	larvae	Larvicidal activity	GC-MS, Larvidial bioassay (WHO 2005)	25	24h	negative control	larvae placed in glass beaker with 249ml dechlorinated water and + 1ml plant extract (at different concentrations?). Mortality recorded after 24h. 5 replications per treatment.	l	nr	l+	LC50 (95% CI) = 115.28 (84.51-140.17) ppm LC90 (95% CI) = 209.5 (177.92-273.82) ppm
Jebanesan et al	2021	Impact of Punica granatum-based green larvicide on the predation rate of Polypedates cruciger for the control of mosquito vectors, Anopheles stephensi and Culex quinquefasciatus (Diptera: Culicidae)	Punica granatum	Methanol extract	leaves	no	nr	3.5 mg/cm2	Phenol (21.9%)	Culex quinquefasciatus	Adult females	Repellency	GC-MS, Repellency bioassay (WHO 2009)	100	5min (? Unclear)	N/A	100 blood starved mosquitoes in net cage. Plant extract applied to arm of human volunteer on a 25cm2 surface. The rest of the arm/hand protected by rubber gloves. Arm inserted in cage and number of mosquitoes landing on skin recorded. test done apparently after 40, 80, 120, 160, 200 and 240min. 5 replications per treatment	l and h	r+	nr	Repellency (%): 100% repellency after 40min, 80min, 120min, 160min, 200min and 240min
Jebanesan et al	2021	Impact of Punica granatum-based green larvicide on the predation rate of Polypedates cruciger for the control of mosquito vectors, Anopheles stephensi and Culex quinquefasciatus (Diptera: Culicidae)	Punica granatum	Methanol extract	leaves	no	nr	70, 140, 210, 280 and 350ppm	Phenol (21.9%)	Culex quinquefasciatus	eggs	Ovicidal activity	GC-MS, Ovicidal bioassay	100	N/A	negative control	Eggs exposed to plant extract at different concentrations. Then eggs were transferred to distilled water for hatching assessment. Hatching rate assessed 48h post treatment. 5 replications per treatment.	l	nr	o+	Egg hatchability in %: 70ppm: 30.2 ñ 2.5 % 140ppm: 61.4 ñ 1.8 % 210ppm: no hatchability 280ppm: no hatchability 350ppm: no hatchability
Al-Massarani et al.	2019	Assessment of selected Saudi and Yemeni plants for mosquitocidal activities against the yellow fever mosquito Aedes aegypti	Punica granatum	methanol extract	N/A	no	nr	5ug/mosquito	/	Aedes aegypti	Adults	Adulticidal activity	LC-MS/MS, Adulticidal bioassays as describes by Chang et al. 2014	N/A	24h	permethrin and acetone as positive and negative controls	adulticidal assay: 5ug plant extract per mosquito, mortality recorded after 24h, assay repeated at least 3 times	l	nr	a+	Adulticidal activity: 73.3 ñ 15.3 % mortality
Al-Massarani et al.	2019	Assessment of selected Saudi and Yemeni plants for mosquitocidal activities against the yellow fever mosquito Aedes aegypti	Punica granatum	methanol+extract	N/A	no	nr	5ug/mosquito	/	Aedes aegypti	1st instar larvae	larvicial activity	larvicidal bioassays as described by Ali et al 2013	N/A	24h	permethrin and acetone as positive and negative control+	larvicidal assay: mortality recorded at 24h	l	nr	l+	l+rvicidal+activity: ?
Mller et al	2011	Differential attraction of Aedes albopictus in the field to flowers, fruits and honeydew.	Punica granatum	water suspension	Seed pods / Fruits	no	nr	N/A	/	Aedes albopictus	Adults	Attraction	Glue traps and baits experiment	nr	8 days	2 control baits: sponge soaked either with water or 10% sucrose solution	Experiment conducted outdoors in Israel. Specially designed glue traps were used: stakes with the fruits/seedpots were placed in a halved plastic bottle filled with water and half buried in the ground. The stakes with the fruits/seedpots were covered with a glue covered mesh. Every day for 8 days the number of mosquitoes caught in the mesh were counted. 8 replications per bait. Attraction index c…	o	att+	nr	Damaged seed pots: attraction index of 4.33 for female mosquitoes and 4.75 for male mosquitoes -> significantly more attractive than negative control (p<0.01)) Undamaged seed pots: attraction index of 1.5 for females mosquitoes and 2.25 for male mosquitoes -> not significantly different from the negative control
Koc et al	2016	Evaluation of Some Plant Fruit Extracts for the Control of West Nile Virus Vector Culex pipiens (Diptera: Culicidae)	Pyracantha coccinea	methanol extract	fruit	no	nr	62.5, 125, 250, 500 and 1000 ppm	/	Culex pipiens	2nd instar larvae	Larvicidal activity	Larvicidal bioassay	10	24h, 48h, 72h and 96h	negative control with water only	plant extract dissolved in water at different concentrations. Larvae added to container with 500ml of test solution. mortality recorded after 24, 48, 72 and 96h. 4 replications per treatment	l	nr	l0	only very low mortality of larvae -> not significantly different from control
David et al	2000	Differential toxicity of leaf litter to dipteran larvae of mosquito developmental sites	Quercus robur	water suspension	leaf litter or fresh leaves	no	nr	from 0.1 to 7 g/L	/	Aedes rusticus	3rd instar larvae	Toxicity of leaf litter	Larvicidal Bioassay (WHO 1981)	20	24h, 48h, 72h	negative control (only water)	Larvae added to plastic vial with tap water and freshly ground 10month old leaf litter or freshly ground fresh leaves. Mortality checked after 24h, 48h and 72h. 3 replications per treatment. At the end of the bioassay, larvae's digestive tract was examined microscopically	l	nr	l+	Green leaves: non toxic Leaf litter: result not specified ->"Ten-month-old leaf litter from woody species, however, produced variable toxicity depending on both animal and plant taxa tested"
David et al	2000	Differential toxicity of leaf litter to dipteran larvae of mosquito developmental sites	Quercus robur	water suspension	leaf litter or fresh leaves	no	nr	from 0.1 to 7 g/L	/	Culex pipiens	3rd instar larvae	Toxicity of leaf litter	Larvicidal Bioassay (WHO 1981)	20	24h, 48h, 72h	negative control (only water)	Larvae added to plastic vial with tap water and freshly ground 10month old leaf litter or freshly ground fresh leaves. Mortality checked after 24h, 48h and 72h. 3 replications per treatment. At the end of the bioassay, larvae's digestive tract was examined microscopically	l	nr	l+	Green leaves: non toxic Leaf litter: result not specified ->"Ten-month-old leaf litter from woody species, however, produced variable toxicity depending on both animal and plant taxa tested"
David et al	2000	Differential toxicity of leaf litter to dipteran larvae of mosquito developmental sites	Quercus robur	water suspension	leaf litter or fresh leaves	no	nr	from 0.1 to 7 g/L	/	Chironomus annularius	3rd instar larvae	Toxicity of leaf litter	Larvicidal Bioassay (WHO 1981)	20	24h, 48h, 72h	negative control (only water)	Larvae added to plastic vial with tap water and freshly ground 10month old leaf litter or freshly ground fresh leaves. Mortality checked after 24h, 48h and 72h. 3 replications per treatment. At the end of the bioassay, larvae's digestive tract was examined microscopically	l	nr	l+	Green leaves: non toxic Leaf litter: result not specified ->"Ten-month-old leaf litter from woody species, however, produced variable toxicity depending on both animal and plant taxa tested"
David et al	2000	Differential toxicity of leaf litter to dipteran larvae of mosquito developmental sites	Quercus robur	water suspension	leaf litter or fresh leaves	no	nr	from 0.1 to 7 g/L	/	Aedes aegypti	3rd instar larvae	Toxicity of leaf litter	Larvicidal Bioassay (WHO 1981)	20	24h, 48h, 72h	negative control (only water)	Larvae added to plastic vial with tap water and freshly ground 10month old leaf litter or freshly ground fresh leaves. Mortality checked after 24h, 48h and 72h. 3 replications per treatment. At the end of the bioassay, larvae's digestive tract was examined microscopically	l	nr	l+	Green leaves: nontoxic Leaf litter: toxic -> toxicity increases with increasing concentration
David et al	2000	Differential toxicity of leaf litter to dipteran larvae of mosquito developmental sites	Quercus robur	water suspension	leaf litter or fresh leaves	no	nr	from 0.1 to 7 g/L	/	Aedes albopictus	3rd instar larvae	Toxicity of leaf litter	Larvicidal Bioassay (WHO 1981)	20	24h, 48h, 72h	negative control (water)	larvae added to plastic vial with tap water and freshly ground 10month old leaf litter or freshly ground fresh leaves. Mortality checked after 24h, 48h and 72h. 3 replications per treatment. At the end of the bioassay, larvae's digestive tract was examined microscopical+y	l	nr	l+	Green l+aves: non toxic l+af l+tter: resul+ not specified ->"Ten-month-ol+ l+af l+tter from woody species, however, produced variabl+ toxicity depending on both animal+and pl+nt taxa tested"
David et al	2000	Differential toxicity of leaf litter to dipteran larvae of mosquito developmental sites	Quercus robur	water suspension	leaf litter or fresh leaves	no	nr	from 0.1 to 7 g/L	/	Simulium variegatum	3rd instar l+rvae	Toxicity of l+af l+tter	Larvicidal Bioassay (WHO 1981)	20	24h, 48h	negative control+(onl+ water)	Larvae added to plastic vial with tap water and freshly ground 10month old leaf litter or freshly ground fresh leaves. Mortality checked after 24h, 48h and 72h. 3 replications per treatment. At the end of the bioassay, larvae's digestive tract was examined microscopically	l	nr	l+	Green l+aves: non toxic l+af l+tter: resul+ not specified ->"Ten-month-ol+ l+af l+tter from woody species, however, produced variabl+ toxicity depending on both animal+and pl+nt taxa tested"
Wu et al.	2022	Study of the Repellent Activity of 60 Essential Oils and Their Main Constituents against Aedes albopictus, and Nano-Formulation Development.	Rose (no latin name given)	essential oil	N/A	no	nr	10ug/cm2	/	Aedes albopictus	Adults	repellency	Repellency bioassay (hemotek membrane feeding system)	20-30	30min	DEET as positive control, acetone as negative control	Repellency test: hemotek membrane feeding system -> feeding room with blood separated from mosquitoes by cotton net loaded with testing solution (EO with acetone) number of blood-fed and unfed mosquitoes recorded, 3 replicates per treatment	l	r0	nr	Repelling rate % (mean ñ SD): 3 ñ 10%
Wu et al.	2022	Study of the Repellent Activity of 60 Essential Oils and Their Main Constituents against Aedes albopictus, and Nano-Formulation Development.	Rosemary (no latin name given)	essential oil	N/A	no	nr	10ug/cm2	/	Aedes albopictus	Adults	repellency	Repellency bioassay (hemotek membrane feeding system)	20-30	30min	DEET as positive control, acetone as negative control	Repellency test: hemotek membrane feeding system -> feeding room with blood separated from mosquitoes by cotton net loaded with testing solution (EO with acetone) number of blood-fed and unfed mosquitoes recorded, 3 replicates per treatment	l	r+	nr	Repelling rate % (mean ñ SD): 13 ñ 2%
Kang et al	2009	Spray adulticidal effects of plant oils against house mosquito, Culex pipiens pallens (Diptera: Culicidae)	Rosemary (no latin name given)	essential oil	N/A	no	nr	1000ppm	b-pinene (12.4%), 1,8-cineol (39.8%), camphor (14.5%) and linalool (16.5%)	Culex pipiens pallens	Adults females	Adulticidal activity	GC-MS, Adulticidal bioassay	N/A	1h, 6h and 24h	negative control with ethanol only	EO diluted in ethanol to a concentration of 1000ppm. Mosquitoes in cage and diluted EO sprayed onto mosquitoes homogeneously. mortality recorded after 1h, 6h and 24h. At least 3 replications per treatment.	l	nr	a+	After 1h: LC50 (FL) = 685 (582?781)ppm, LC95 = 2566 ppm After 6h: LC50 (FL) = 960 (812?1,128) ppm, LC95=5,412ppm After 24h: LC50 (FL) = 1,025 (814?1,302) ppm, LC95=11,746ppm
Wu et al.	2013	Repellent activity screening of 11 kinds of essential oils against Aedes albopictus Skuse: microcapsule preparation of Herba Schizonepetae oil and repellent bioassay on hand skin.	Rosemary (no latin name given)	essential oil	N/A	no	nr	pure essential oil	/	Aedes albopictus	Adults	repellency	Repellent bioassay (y-tube olfactometer)	20	at least 620s	negative control (other arm of "Y"): blank control	Repellent bioassay: y-tube olfactometer, 5ul of EO added to filter strip on one side, mosquitoes counted after 80, 140, 200, 260, 320, 380, 440, 500, 560, and 620 s, 3 replications per treatment	l	r+	nr	Highest repellency after 4min -> 72.47% ñ 4.21 (percentage repellency mean ñ SE)
Deletre et al	2013	Repellent, irritant and toxic effects of 20 plant extracts on adults of the malaria vector Anopheles gambiae mosquito.	Rosmarinus officinalis	biological hydrolate	leaves	no	nr	0.01, 0.1 and 1%	1,8-cineole (,1%), camphene (,1%), camphor (,1%) Carvacrol	Anopheles gambiae	Adults	Adulticidal activity	Toxicity assay (WHO test kit)	20	1h	negative control (solvent) and positive control (DEET and permethrin)	mosquitoes were exposed to treated paper inside a tube, after 1h mosquitoes transferred to untreated tube, mortality recorded after 24h, 3 replicates per treatment	l	nr	a0	no toxic effect
Deletre et al	2013	Repellent, irritant and toxic effects of 20 plant extracts on adults of the malaria vector Anopheles gambiae mosquito.	Rosmarinus officinalis	biological hydrolate	leaves	no	nr	0.01, 0.1 and 1%	1,8-cineole (,1%), camphene (,1%), camphor (,1%) Carvacrol	Anopheles gambiae	Adults	Repellency	Spatial repellency assay (HITSS = high-throughput screening system)	20	10.5min	negative control (solvent) and positive control (DEET and permethrin)	HITSS consisted of 2 chambers connected by a butterfly valve. The treated chamber contained a paper treated with test material (EO/extract dissolved in ethanol and silicone oil in Dow CorningH 556 fluid) or only solvent rolled around the inner surface of chamber. Treated paper coverd by chromatograph paper to avoid direct contact with the mosquitoes. Untreated chamber contained an untreated paper…	l	r0	nr	no significant repellent effect against the mosquitoes at any of the tested concentrations
Deletre et al	2013	Repellent, irritant and toxic effects of 20 plant extracts on adults of the malaria vector Anopheles gambiae mosquito.	Rosmarinus officinalis	biological hydrolate	leaves	no	nr	0.01, 0.1 and 1%	1,8-cineole (,1%), camphene (,1%), camphor (,1%) Carvacrol	Anopheles gambiae	Adults	Contact irritant activity	Contact irritancy assay (WHO test kit)	20	10.5min	negative control (solvent) and positive control (DEET and permethrin)	they had a tube consisting of two chambers (treated and untreated) separated by a valve that you could open and close. Treated chamber contained a paper treated with diluted product/solvent and untreated chamber contained untreated paper. Mosquitoes released in treated chamber, left 30s to acclimatize. Then valve to untreated chamber opened. Number of mosquitoes having escaped to untreated chambe…	l	nr	nr	no irritant effect
Krber et al	2018	Odorant-binding protein-based identification of natural spatial repellents for the African malaria mosquito Anopheles gambiae	Rosmarinus officinalis	essential oil	aerial parts	no	nr	3.8 ?g/cm2	/	Anopheles gambiae	Adult females	Repellency	?warm body? in-vitro cage repellent assay	ca. 50	2min	negative control (without treatment)	Attractive warm surface was treated with EO. Number of mosquitoes landing on it was measured for 2min. 5 replications. Repellency index calculated.	l	r0, att+	nr	Repellence index: -7
Zeghib et al.	2020	Chemical Composition and Larvicidal Activity of Rosmarinus officinalis Essential Oil Against West Nile Vector Mosquito Culex pipiens (L.)	Rosmarinus officinalis	essential oil	aerial parts	no	nr	Larvicidal activity: 16.56; 33.11; 39.74; 52.98; 66.23; 88.28 and 99.34 ppm	1,8-cineole (44.34 %), camphor (16.74 %), ?-pinene (10.07 %) and borneol (5.02 %)	Culex pipiens	4th instar larvae	Larvicidal activity	GC-MS, Larvicidal assay (WHO), morphometric measurements, body biochemical composition, biomarker assays	Larvicidal assay: 20	Larvicidal assay: 24h	Larvicidal assay: positive control: 1ml ethanol and negative control only water	Larvicidal assay: EO solutions prepared in ethanol, different concentrations, larvae added to cups with water and 1ml of EO solution, after 24h mortality recorded, 5 replications per treatment	l	nr	l+	Larvicidal assay: LC25=39.47ppm, LC50= 51.33ppm, LC90=86.77ppm Decrease in body weight and body volume in treated larvae Increase of proteins and carbohydrates and decrease of lipids in treated larvae Significant increase in GST activity and decrease in GSH rate in LC25 and LC50 treated larvae
Zeghib et al.	2020	Chemical Composition and Larvicidal Activity of Rosmarinus officinalis Essential Oil Against West Nile Vector Mosquito Culex pipiens (L.)	Rosmarinus officinalis	essential oil	aerial parts	no	nr	Larvicidal activity: 16.56; 33.11; 39.74; 52.98; 66.23; 88.28 and 99.34 ppm	1,8-cineole (44.34 %), camphor (16.74 %), ?-pinene (10.07 %) and borneol (5.02 %)	Culex pipiens	4th instar larvae	Larvicidal activity	GC-MS, Larvicidal assay (WHO), morphometric measurements, body biochemical composition, biomarker assays	Larvicidal assay: 20	Larvicidal assay: 24h	Larvicidal assay: positive control: 1ml ethanol and negative control only water	Afterwards, Morphometric measurements: larvae subjected to LC25 and LC50 dose of rosemary EO for 24h, then body weight and volume were measured in surviving larvae Determination of biochemical composition of the bodies of the newly moulted larvae also done	l	nr	l+	Larvicidal assay: LC25=39.47ppm, LC50= 51.33ppm, LC90=86.77ppm Decrease in body weight and body volume in treated larvae Increase of proteins and carbohydrates and decrease of lipids in treated larvae Significant increase in GST activity and decrease in GSH rate in LC25 and LC50 treated larvae
Zeghib et al.	2020	Chemical Composition and Larvicidal Activity of Rosmarinus officinalis Essential Oil Against West Nile Vector Mosquito Culex pipiens (L.)	Rosmarinus officinalis	essential oil	aerial parts	no	nr	Larvicidal activity: 16.56; 33.11; 39.74; 52.98; 66.23; 88.28 and 99.34 ppm	1,8-cineole (44.34 %), camphor (16.74 %), ?-pinene (10.07 %) and borneol (5.02 %)	Culex pipiens	4th instar larvae	Larvicidal activity	GC-MS, Larvicidal assay (WHO), morphometric measurements, body biochemical composition, biomarker assays	Larvicidal assay: 20	Larvicidal assay: 24h	Larvicidal assay: positive control: 1ml ethanol and negative control only water	Biomarker assays: after LC25 and LC50 application on larvae, also measurement of glutathione S-transferase (GST) activity and GSH (glutathione) rate at 24, 48 and 72h after treatment	l	nr	l+	Larvicidal assay: LC25=39.47ppm, LC50= 51.33ppm, LC90=86.77ppm Decrease in body weight and body volume in treated larvae Increase of proteins and carbohydrates and decrease of lipids in treated larvae Significant increase in GST activity and decrease in GSH rate in LC25 and LC50 treated larvae
Giatropoulos et al.	2018	Chemical composition and assessment of larvicidal and repellent capacity of 14 Lamiaceae essential oils against Aedes albopictus.	Rosmarinus officinalis	essential oil	aerial parts (flowering stage)	no	nr	Unclear	1,8-cineole (71.7%), borneol (9.8%), a-pinene (6%)	Aedes albopictus	late 3rd to early 4th instar larvae	Larvicial activity	GC-MS, Larvicial bioassay (WHO 2005)	20	24h	Aqueous solution of DMSO as negative control	Larvae place in aqueous DMSO solution with tested material at different concentrations, 4 replications per dose, mortality recorded after 24h	l	nr	l+	LC value expressed in mg/L LC50 (95% CL): 104.6 (99.1?110.1), LC90 (95% CL): 167.9 (155.2?186.5)
Giatropoulos et al.	2018	Chemical composition and assessment of larvicidal and repellent capacity of 14 Lamiaceae essential oils against Aedes albopictus.	Rosmarinus officinalis	essential oil	aerial parts (flowering stage)	no	nr	0.2mg/cm2, 0.08mg/cm2	1,8-cineole (71.7%), borneol (9.8%), a-pinene (6%)	Aedes albopictus	Adults	Repellency	GC-MS, Repellency bioassay	100 (1:1 sex ratio)	5min	negative control and positive control with DEET	Human puts arm (treated with EO at different doses) through plastic glove inside cage with starved mosquitoes, glove has hole -> mosquito landings counted during 5min, each treatment replicated 8x	l and h	r+	nr	mean number of landings ñ SEM after 5min 0.2mg/cm2: 0 landings 0.08mg/cm2: 0 landings 0.04mg/cm2: 17.9 ñ 8.4 landings
Ramzi et al	2022	Insecticidal Effect of Wild-Grown Mentha pulegium and Rosmarinus officinalis Essential Oils and Their Main Monoterpenes against Culex pipiens (Diptera: Culicidae)	Rosmarinus officinalis	essential oil	aerial parts (stem, flowers and leaves)	no	nr	19.53, 39.06, 78.125, 156.25, 312.5 æL/L air	1,8-cineole (29.31%), camphor (24.66%) and ?-pinene (12.76%)	Culex pipiens	Adult females	Adulticidal activity	GC-MS, Fumigant bioassay ( Zahran and Abdelgaleil (2011)	20	24h, 48h	positive control (deltamethrin 0.05%) and negative control (DMSO)	test conducted with mosquitoes in glass jars. Different concentrations of EO applied on whatman filter paper which was attached to lower surface of glass jar lid. Mortality recorded after 24 and 48h. 3 replications per treatment	l	nr	a+	After 24h: LC50 (CI 95%) = 222.82 (210 - 234.29) æL/L Air After 48: LC50 (CI 95%) = 55.79 (50.77?60.81) æL/L Air => important insecticidal potential
Freitas et al	2010	Comparative larvicidal activity of essential oils from three medicinal plants against Aedes aegypti L.	Rosmarinus officinalis	essential oil	Dried leaves	no	nr	0.25, 0.5, 1.0, 1.5, 2.0, 2.5 ul/ml	/	Aedes aegypti	3rd and 4th instar larvae	Larvicidal activity	Larvicidal bioassay (completely randomized design)	N/A	20min, 40min, 1h, 2h, 4h, 24h	negative control (distilled water)	EO diluted in DMSO and water at different concentrations, Larvae exposed to solution, mortality recorded after 24 and continuously for the first 4h, 3 replications per treatment	l	nr	l+	100% mortality at 2.5ul concentration after 24h LC50=1.18ul/ml LC90=1.67ul/ml
Pavela	2009	Larvicidal property of essential oils against Culex quinquefasciatus Say (Diptera: Culicidae)	Rosmarinus officinalis	essential oil	Flowering herb	no	nr	various: from 5 to 500ug/ml)	/	Culex quinquefasciatus	early 3rd instar larvae	Larvicidal activity	Larvicidal bioassay (WHO 1996)	N/A	24h	N/A	EOs dissolved in DMSO and diluted to different concentrations with distilled water. Larvae added to bowl with test solution. Mortality recorded after 24h. 4 replications per treatment	l	nr	l+	LC50 (95% CI)= 111.1 (98.9?121.3) ug/ml LC90 (95% CI)= 251.6 (237.1?296.5) ug/ml
Drapeau et al	2009	Repellent studies with Aedes aegypti mosquitoes and human olfactory tests on 19 essential oils from Corsica, France	Rosmarinus officinalis	essential oil	Leaves	no	nr	1%	?-Pinene, verbenone, camphor, bornyl acetate, borneol	Aedes aegypti	Adult females	Repellency	Y-tube olfactometer	15-20	30s	only finger as stimulus and no EO (?)	y-tube olfactometer consisted of a plexiglas tube with a release chamber at one end and a decision chamber at the other end which leads up to 2 other tubes that the mosquitoes can choose (test and control branch), filter paper treated with EO dissolved in ethanol put in tube between release and decision chamber, blood-starved mosquitoes put inside closed release chamber and left to acclimatize fo…	l and h	r+	nr	EO caused reduced activity of mosquitoes in olfactometer -> around 70% active mosquitoes EO caused reduced attractiveness of finger
Warikoo et al.	2011	Oviposition-altering and ovicidal potentials of five essential oils against female adults of the dengue vector, Aedes aegypti L.	Rosmarinus officinalis	essential oil	leaves	no	nr	1ml of 100%, 10%, 1%, 0.1% EO in 199ml water -> 50, 5, 0.5, 0.05ppm water	/	Aedes aegypti	Adults	Oviposition deterrence	Oviposition deterrent and ovicidal studies	10	48h	cup with only water as negative control	female mosquitoes introduced in cage with 5 oviposition cups -> 4 cups with 1ml of EO at different concentrations and 199ml of water adn 1 cup with only water -> number of eggs laid recorded after 48h	l	od+	nr	relative fecundity (% number of eggs laid per female in control treatment): 100% EO: 0, 10% EO: 0.25, 1% EO: 0.39, 0.1% EO: 0.46
Warikoo et al.	2011	Oviposition-altering and ovicidal potentials of five essential oils against female adults of the dengue vector, Aedes aegypti L.	Rosmarinus officinalis	essential oil	leaves	no	nr	1ml of 100%, 10%, 1%, 0.1% EO in 199ml water -> 50, 5, 0.5, 0.05ppm water	/	Aedes aegypti	Eggs	Ovicidal activity	Oviposition deterrent and ovicidal studies	10	48h	cup with only water as negative control	Number of larvae hatched from eggs from previous trial recorded	l	nr	o+	% hatched eggs: 100% EO: 0% hatch, 10% EO: 27.9% hatch, 1% EO: 34.3% hatch, 0.1% EO: 51.3% hatch, control: 62.9% hatch
Conti et al	2010	Essential oil composition and larvicidal activity of six Mediterranean aromatic plants against the mosquito Aedes albopictus (Diptera: Culicidae).	Rosmarinus officinalis	essential oil	leaves	no	nr	50, 100, 150, 200, 250, and 300 ppm	?-Pinene (39.2%), Eucalyptol (19.7%), Camphene (6.9%), ?-Pinene (6.4%), Camphor (4.6%)	Aedes albopictus	4th instar larvae	Larvicidal activity	GC-FID, GC-MS, larvicidal bioassay (WHO 1981)	20	24h	negative control with only water and tween	20 larvae put inside 250ml beaker with EO dissolved in water and tween80 at different concentrations, mortality recorded after 24h, 3 replications per treatment	l	nr	l+	LC50 > 250ppm at 50ppm (ñSD): 0 % mortality at 100ppm (ñSD): 0 % mortality at 150ppm (ñSD): 8.3 (5.8) % mortality at 200ppm (ñSD): 25 (5) % mortality at 250ppm (ñSD): 31.7 (2.9) % mortality at 300ppm (ñSD): 51.7 (7.6) % mortality
Sheng et al	2020	Screening of larvicidal activity of 53 essential oils and their synergistic effect for the improvement of deltamethrin efficacy against Aedes albopictus	Rosmarinus officinalis	essential oil	leaves	no	nr	100ppm	/	Aedes albopictus	4th instar larvae	Larvicidal activity	Larvicidal bioassay (WHO 2005)	20	24h	N/A	Preliminary screening: larvae transferred to 100ppm EO solution (dissolved in acetone and water). Mortality reocrded after 24h. 4 replicates.	l	nr	l+	Mortality at 100ppm: 60.0ñ4.1 %
Alavez-Rosas et al.	2022	Repellent and adulticidal effect of essential oils mixtures on Aedes aegypti females	Rosmarinus officinalis	essential oil	N/A	no	nr	3,5,10% (not sure if correct, seems too high)	eucalyptol (48.41%), ?-pinene (13.51%), camphor (11.91%), and ?-pinene (10.41%)	Aedes aegypti	adults	Repellency	GC-MS, Repellence bioassay (Azeem et al 2019)	25	5min	positive control with DEET and negative control with only ethanol	Repellence bioassay: human bait technique -> evalutaion of several solutions of different EO concentrations in ethanol, human wearing glove with hole (skin treated with test substance), hand inserted in cage with starved mosquitoes, number of mosquito landings counted, 6 replications per treatment	l and h	r+	nr	Rosemary EO significantly more repllent than negative control, median percentage of repellency of around 60%
Alavez-Rosas et al.	2022	Repellent and adulticidal effect of essential oils mixtures on Aedes aegypti females	Rosmarinus officinalis	essential oil	N/A	yes	Mentha arvensis, Cymbopogon nardus	3%	eucalyptol (48.41%), ?-pinene (13.51%), camphor (11.91%), and ?-pinene (10.41%)	Aedes aegypti	adults	Repellency	GC-MS, Repellence bioassay (Azeem et al 2019)	25	5min	positive control with DEET and negative control with only ethanol	Repellence bioassay: human bait technique -> evaluation of EO mixture dissolved in ethanol at 3%, human wearing glove with hole (skin treated with test substance), hand inserted in cage with starved mosquitoes, number of mosquito landings counted, 6 replications per treatment	l and h	r+	nr	median percentage of repellency around 88%
Alavez-Rosas et al.	2022	Repellent and adulticidal effect of essential oils mixtures on Aedes aegypti females	Rosmarinus officinalis	essential oil	N/A	yes	Mentha arvensis, Cymbopogon nardus , Eugenia caryophyllata	3%	eucalyptol (48.41%), ?-pinene (13.51%), camphor (11.91%), and ?-pinene (10.41%)	Aedes aegypti	adults	Repellency	GC-MS, Repellence bioassay (Azeem et al 2019)	25	5min	positive control with DEET and negative control with only ethanol	Repellence bioassay: human bait technique -> evaluation of EO mixture dissolved in ethanol at 3%, human wearing glove with hole (skin treated with test substance), hand inserted in cage with starved mosquitoes, number of mosquito landings counted, 6 replications per treatment	l and h	r+	nr	median percentage of repellency around 94%
Amer and Heinz	2006	Larvicidal effects of various essential oils against Aedes, Anopheles, and Culex larvae (Diptera, Culicidae).	Rosmarinus officinalis	essential oil	N/A	no	nr	1st screening: 50ppm	/	Aedes aegypti	3rd instar larvae	Larvicidal activity	Larvicidal assays	10	24h	Negative control with acetone and water	Screening for larvididal properties: 50ppm solutions of EOs of different plants were tested on only 1 mosquito species (A. aegypti larvae), only EOs that gave 100% mortality after 24h were kept for next stage	l	nr	l+	1st screening: 16.7% mortality after 24h 2nd larvicidal assay: not done
Gillij et al	2008	Mosquito repellent activity of essential oils of aromatic plants growing in Argentina	Rosmarinus officinalis	essential oil	N/A	no	nr	90%, 50%, 25%, 12.5%	Camphor (33.6%), verbenone (24.9%), a-terpineol (8.2%), terpinen-4ol (8.4%), linalool (4.1%)	Aedes aegypti	Adults females	Repellency	G/LC-MS, Arm-in-cage assay	25	various from 0-90min (until first bite)	negative control (untreated arm)	blood-starved mosquitoes inside cage. Human inserts arm in cage, hand and arm protected by sleeve/glove except for 30mm circle on forearm. Test done with both arms: one arm treated with EO and one arm untreated. time until first bite recorded (max 90min), each treatment tested once on 3 human subjects, completely randomized design	l and h	r+	nr	mean repellence time: 90% EO: 90min (max of this study) 50% EO: 90min (max of this study) 25% EO: 80 ñ 10 min 12.5% EO: 60 ñ 17 min
Sutthanont et al	2022	Effectiveness of Herbal Essential Oils as Single and Combined Repellents against Aedes aegypti, Anopheles dirus and Culex quinquefasciatus (Diptera: Culicidae).	Rosmarinus officinalis	essential oil	N/A	no	nr	100ul of pure essential oil	/	Aedes aegypti	Adult females	Repellency	Repellency bioassay (arm in cage)	50	varying	negative control (untreated arm)	arm/hand of human volunteer covered in glove and rubber sleeve with 3x10cm opening. EO was applied on gauze and rubbed on exposed skin. The other arm was left untreated and served as negative control. First, the control arm was introduced in a cage with the mosquitoes for 3min. Then the treated arm was introduced for 3min as well, then withdrawn for 30min and exposed again and so on until a 2nd m…	l and h	r+	nr	Protection time: 30min
Waliwitiya et al.	2009	Larvicidal and oviposition-altering activity of monoterpenoids, trans-anethole and rosemary oil to the yellow fever mosquito Aedes aegypti (Diptera: Culicidae)	Rosmarinus officinalis	essential oil	N/A	no	nr	5, 10, 20, 50, 100, 200 and 500 mg L?1	/	Aedes aegypti	Larvae (all stages)	Larvicidal activity	Larval bioassay	N/A	24h, 48h, 72h, 96h	negative control with water, acetone and tween20	Larval bioassay: larvae placed in cups with test solution at different concentrations, mortality recorded after 24, 48, 72 and 96h, 3 replications per treatment	l	nr	l+	rosemary EO was highly toxic to first-instar larvae but not toxic at highest concentration for L2-L4 stages, L1 LC50 =40.8mg/L, L2-L4 LC50= >500mg/L
Waliwitiya et al.	2009	Larvicidal and oviposition-altering activity of monoterpenoids, trans-anethole and rosemary oil to the yellow fever mosquito Aedes aegypti (Diptera: Culicidae)	Rosmarinus officinalis	essential oil	N/A	no	nr	20mg/L	/	Aedes aegypti	Adults	Oviposition deterrence	Oviposition activity bioassay	3-4 females, 5 males	5 days	negative control with water, acetone and tween20	Oviposition activity bioassay: 2 petri dishes (one with treatment solution, one with control) with mosquitoes in it, on day 3 and 5 recording of cumulative gg numbers	l	od+	nr	significantly fewer eggs laid with rosemary treatment
Hieu et al	2010	Repellency to Stomoxys calcitrans (Diptera: Muscidae) of Plant Essential Oils Alone or in Combination With Calophyllum inophyllum Nut Oil	Rosmarinus officinalis	essential oil	N/A	no	nr	0.5mg/cm2	/	Stomoxys calcitrans	adult females	Repellency	Repellency bioassay (exposed human hand bioassay)	15	5min + various	positive control (DEET)	EO dissolved in ethanol applied directly to exposed skin on back of hand of human volunteer in an 5x5cm opening in rubber glove. Hand exposed to flies for 5 min (10min after EO application) and then every 20min until bite recieved. 3 replications per treatment	l and h	r+	nr	Protection time (0.5mg/cm2 dose): 0.21 ñ 0.024h -> weak repellency
Khater et al	2023	Larvicidal Efficacy of Fifteen Plant Essential Oils against Culex pipiens L. Mosquitoes in Egypt	Rosmarinus officinalis	essential oil	N/A	no	nr	125, 250, 500, 1,000, and 2,000 ppm	/	Culex pipiens	early 4th instar larvae	Larvicidal activity	Larvicidal bioassay	20	24h	negative control with solvent only	EOs dissolved at different concentrations in dechlorinated water and tween20. larvae added. mortality assessed after 24h. 3 replications per treatment	l	nr	l+	LC50= 560.75 (76.48-2134.96) ppm LC90= 8442.89 (759.34-8442.89) ppm LC95= 1415.18 (875.79-10308.11) ppm LC99=1769.18 (1081.53-13819.81) ppm
Adams et al.	2016	"Singing in the Tube"--audiovisual assay of plant oil repellent activity against mosquitoes (Culex pipiens).	Rosmarinus officinalis	essential oil	N/A	no	nr	17.9ñ0.56 (pure)	/	Culex pipiens	Adult females	Repellency	Audiovisul assay of repellent activity	1	2h	deet	Audiovisual assay: combination of measurements of flight activity (audio recording) and measurements of change of sitting position (manual recording) 1 mosquito is in drosophila cultivation tube, disc impregnated with EO installed at the top of the tube	l	r+	nr	Repelling velocity constant: 45.4 mm/min
Choi et al	2002	Repellent activities of essential oils and monoterpenes against Culex pipiens pallens.	Rosmarinus officinalis	essential oil	N/A	no	nr	0.05%	/	Culex pipiens pallens	Adult females	Repellency	GC-MS, Repellency bioassay (Rutledge 1994) + tests to determine protection time (frances 1993)	100	5, 10, 15, 20, 25, 30, 35, 40, 45, 50, 55 and 60min	ethanol as negative control	Repellency bioassay: 100 mosquitoes in cage, treatment (EO or ethanol control) applied to 5 hairless mice that were also put in cage, number of mosquitoes biting the mice was recorded every 5min for 1h, 5 replications per test Determination of duration of protection -> test repeated 5 times. Protection time = time until 3 bites recorded	l and h	r+	nr	Protection rate: 77% Duration of protection (min): 47.0 ñ 8.28
Sutthanont et al	2022	Effectiveness of Herbal Essential Oils as Single and Combined Repellents against Aedes aegypti, Anopheles dirus and Culex quinquefasciatus (Diptera: Culicidae).	Rosmarinus officinalis	essential oil	N/A	no	nr	100ul of pure essential oil	/	Anopheles dirus	Adult females	Repellency	Repellency bioassay (arm in cage)	50	varying	negative control (untreated arm)	arm/hand of human volunteer covered in glove and rubber sleeve with 3x10cm opening. EO was applied on gauze and rubbed on exposed skin. The other arm was left untreated and served as negative control. First, the control arm was introduced in a cage with the mosquitoes for 3min. Then the treated arm was introduced for 3min as well, then withdrawn for 30min and exposed again and so on until a 2nd m…	l and h	r+	nr	Protection time: 30min
Sutthanont et al	2022	Effectiveness of Herbal Essential Oils as Single and Combined Repellents against Aedes aegypti, Anopheles dirus and Culex quinquefasciatus (Diptera: Culicidae).	Rosmarinus officinalis	essential oil	N/A	no	nr	100ul of pure essential oil	/	Culex quinquefasciatus	Adult females	Repellency	Repellency bioassay (arm in cage)	250	varying	negative control (untreated arm)	arm/hand of human volunteer covered in glove and rubber sleeve with 3x10cm opening. EO was applied on gauze and rubbed on exposed skin. The other arm was left untreated and served as negative control. First, the control arm was introduced in a cage with the mosquitoes for 3min. Then the treated arm was introduced for 3min as well, then withdrawn for 30min and exposed again and so on until a 2nd m…	l and h	r+	nr	Protection time: 210min
Khater et al	2011	Control of the myiasis-producing fly, Lucilia sericata, with Egyptian essential oils.	Rosmarinus officinalis	essential oil	N/A	no	nr	0.5%, 2%, 4%, 8% and 24%	/	Lucilia sericata	3rd instar larvae	Larvicidal activity	Ingestion assay	10	until pupation	negative control with solvent only	EOs diluted in distilled water and Tween-80. Larvae added to plastic cup containing 20g of meat mixed with 1ml of EO solution. Mortality recorded daily until pupation. Pupae kept separately until adult emergence 3 repliations per treatment Also determination of pupation rates, adult emergences, and sex ratios and morphological deformities of larvae, pupae, and adults	l	nr	l+	LC50=6.77% LC90= 76.31% LC95=151.6% Pupation rate: ranged from 90% (0.5 dose) to 23.33% (24% dose) Adult emergence: ranged from 55.56% (0.5% dose) to 0% (24% dose) Larval deformity: ranged from 0% (0.5% dose) to 43.33% (24% dose) Pupal deformity: ranged from 26.67% (0.5% dose) to 0% (24% dose) Adult deformity: ranged from 55.56% (0.5% dose) to 0% (8% dose)
Hazarika et al	2020	Essential oil based controlled-release non-toxic evaporating tablet provides effective repellency against Musca domestica.	Rosmarinus officinalis	essential oil	N/A	no	nr	10%	Camphene, b-pinene, carene, eucaplyptol, y-terpinene, linalool, isoborneol, terpenen-4-ol, a-terpineol, methyl eugenol	Musca domestica	adults	Repellency	GC-MS, Repellency bioassay (y-tube olfactometer)	15	2min	negative control (solvent control solution)	Screening of essential oils for repellent effect: one end arm of the olfactometer contained a filter paper treated with EO the other end arm a control filter paper, continuous air flow inside olfactometer to elicit a negative geotaxis behavior, flies were then released individually inside the start arm of the olfactometer for max. 2min and their choice was recorded (in which end arm they go), 10 …	l	r+	nr	number of flies in control arm: ca. 10 number of flies in test arm: ca. 3.5 number of flies not responding: ca. 1.5
Prajapati et al	2005	Insecticidal, repellent and oviposition-deterrent activity of selected essential oils against Anopheles stephensi, Aedes aegypti and Culex quinquefasciatus.	Rosmarinus officinalis	essential oil	shoot	no	nr	50, 100, 150, 200 and 250 ug/ml	/	Aedes aegypti	4th instar larvae	Larvicidal activity	Larvicidal bioassay (WHO 1981)	1	24h	negative control (water and tween80)	EO dissolved in water with tween80 at different concentrations. 20 vials with test solution. 1 larva put inside every vial Mortality recorded after 24h	l	nr	l+	LC95 (95% FL) = 408.3 ñ 1.2 (388.0?785.1) ug/ml
Prajapati et al	2005	Insecticidal, repellent and oviposition-deterrent activity of selected essential oils against Anopheles stephensi, Aedes aegypti and Culex quinquefasciatus.	Rosmarinus officinalis	essential oil	shoot	no	nr	50, 100, 200, 250 and 300 mg	/	Aedes aegypti	Adult females	Adulticidal activity	Vapour toxicity test	50	1h	negative control (acetone)	EO dissolved in acetone and applied on cardboard sheet which was introduced in a mosquito mat machine for 15min. Vapor toxicity was evaluated in a special designer apparatus. Mosquitoes introduced in apparatus and mortatliy recorded after 1h 3 replications per treatment	l	nr	a+	LC95 (95% FL) = 386.2 ñ 2.3 (354.6?427.5) ug/ml
Prajapati et al	2005	Insecticidal, repellent and oviposition-deterrent activity of selected essential oils against Anopheles stephensi, Aedes aegypti and Culex quinquefasciatus.	Rosmarinus officinalis	essential oil	shoot	no	nr	10, 25, 50, 75, and 100 ug/ml	/	Aedes aegypti	eggs	Ovicidal activity	Ovicidal bioassay	20	7 days	negative control (water and tween80)	eggs placed in vials with 5ml of test solution at different concentrations. Number of larvae emerging after 7 days was recorded. 10 replications per treatment	l	nr	o0	no ovicidal effect
Prajapati et al	2005	Insecticidal, repellent and oviposition-deterrent activity of selected essential oils against Anopheles stephensi, Aedes aegypti and Culex quinquefasciatus.	Rosmarinus officinalis	essential oil	shoot	no	nr	25, 50, 100, 150 and 200 ug/ml	/	Aedes aegypti	Adult females	Oviposition deterrence	Oviposition deterrence assay	20	7 days	negative control (water and tween80)	20 gravid females and unlimited number of males were introduced in oviposition cages with 6 glass dishes with test solution at different concentrations and a negative control for oviposition. Number of eggs/egg rafts were counted for 7days. 4 replications per treatment	l	od+	nr	oviposition deterrent dose: OD95 (95% FL) 181.3 ñ 2.3 (168.7?197.0) = ug/ml
Prajapati et al	2005	Insecticidal, repellent and oviposition-deterrent activity of selected essential oils against Anopheles stephensi, Aedes aegypti and Culex quinquefasciatus.	Rosmarinus officinalis	essential oil	shoot	no	nr	10, 20, 40, 80, and 160mg	/	Aedes aegypti	Adult females	Repellency	Repellency bioassay	50	1h	negative control (acetone)	repellency was evaluated using the designer apparatus. EO applied on cardboard sheet at different concentrations. Sheet introduced in mosquito mat machine and left running for 15min. 50 mosquitoes put in designer apparatus and repellency was evalutated after 1h .	l	r+	nr	Repellent dose: RD95 (95% FL) = 57.9 ñ 1.2 (52.1?65.8) mg/mat
Govindarajan	2011	Larvicidal and repellent properties of some essential oils against Culex tritaeniorhynchus Giles and Anopheles subpictus Grassi (Diptera: Culicidae)	Rosmarinus officinalis	essential oil	Shoot	no	nr	various: from 25 to 250 ppm	/	Anopheles subpictus	late 3rd instar larvae	Larvicidal activity	Larvicidal bioassay (WHO)	25	24h	negative control	Larvae exposed to various EO concentrations dissolved in water and acetone, mortality recorded after 24h	l	nr	l+	LC50 (ppm) (LCL-UCL) = 64.50 (49.96-79.16) LC90 (ppm) (LCL-UCL) = 113.74 (95.58-149.57)
Govindarajan	2011	Larvicidal and repellent properties of some essential oils against Culex tritaeniorhynchus Giles and Anopheles subpictus Grassi (Diptera: Culicidae)	Rosmarinus officinalis	essential oil	Shoot	no	nr	various: from 25 to 250 ppm	/	Culex tritaeniorhynchus	late 3rd instar larvae	Larvicidal activity	Larvicidal bioassay (WHO)	25	24h	negative control	Larvae exposed to various EO concentrations dissolved in water and acetone, mortality recorded after 24h	l	nr	l+	LC50 (ppm) (LCL-UCL) = 115.38 (85.27-144.10) LC90 (ppm) (LCL-UCL) = 211.53 (176.37-280.69)
Govindarajan	2011	Larvicidal and repellent properties of some essential oils against Culex tritaeniorhynchus Giles and Anopheles subpictus Grassi (Diptera: Culicidae)	Rosmarinus officinalis	essential oil	Shoot	no	nr	1.0, 2.5 and 5.0 mg/cm2	/	Anopheles subpictus	adult females	Repellency	Repellency bioassay (human-bait technique)	100	15min, 30min, 60min, 90min, 120min, 150min, 180min	negative control (only ethanol)	blood starved mosquitoes in net cage, human inserts both arms inside cage for 1 full min for every 5min, skin protected by rubber glove except for 25cm2, one arm is an untreated control the other arm treated with EO. Number of mosquitoes landing counted. 6 replications per treatment	l and h	r+	nr	1mg/cm2 dose: 100% repellency up to 30min, then continuous decrease: 47.2ñ2.2% repellency after 180min 2.5 mg/cm2 dose: 100% repellency up to 60min, then continuous decrease: 56.7ñ1.9% repellency after 180min 5 mg/cm2 dose: 100% repellency up to 90min, then continuous decrease: 68.2ñ1.4% repellency after 180min
Govindarajan	2011	Larvicidal and repellent properties of some essential oils against Culex tritaeniorhynchus Giles and Anopheles subpictus Grassi (Diptera: Culicidae)	Rosmarinus officinalis	essential oil	Shoot	no	nr	1.0, 2.5 and 5.0 mg/cm2	/	Culex tritaeniorhynchus	adult females	Repellency	Repellency bioassay (human-bait technique)	100	15min, 30min, 60min, 90min, 120min, 150min, 180min	negative control (only ethanol)	blood starved mosquitoes in net cage, human inserts both arms inside cage for 1 full min for every 5min, skin protected by rubber glove except for 25cm2, one arm is an untreated control the other arm treated with EO. Number of mosquitoes landing counted. 6 replications per treatment	l and h	r+	nr	1mg/cm2 dose: 100% repellency up to 30min, then continuous decrease: 43.7ñ1.2% repellency after 180min 2.5 mg/cm2 dose: 100% repellency up to 60min, then continuous decrease: 62.6ñ1.6% repellency after 180min 5 mg/cm2 dose: 100% repellency up to 90min, then continuous decrease: 71.9ñ2.2% repellency after 180min
Prajapati et al	2005	Insecticidal, repellent and oviposition-deterrent activity of selected essential oils against Anopheles stephensi, Aedes aegypti and Culex quinquefasciatus.	Rosmarinus officinalis	essential oil	shoot	no	nr	50, 100, 150, 200 and 250 ug/ml	/	Anopheles stephensi	4th instar larvae	Larvicidal activity	Larvicidal bioassay (WHO 1981)	1	24h	negative control (water and tween80)	EO dissolved in water with tween80 at different concentrations. 20 vials with test solution. 1 larva put inside every vial Mortality recorded after 24h	l	nr	l+	LC95 (95% FL) = 387.8 ñ 3.2 (344.0?477.1) ug/ml
Prajapati et al	2005	Insecticidal, repellent and oviposition-deterrent activity of selected essential oils against Anopheles stephensi, Aedes aegypti and Culex quinquefasciatus.	Rosmarinus officinalis	essential oil	shoot	no	nr	50, 100, 200, 250 and 300 mg	/	Anopheles stephensi	Adult females	Adulticidal activity	Vapour toxicity test	50	1h	negative control (acetone)	EO dissolved in acetone and applied on cardboard sheet which was introduced in a mosquito mat machine for 15min. Vapor toxicity was evaluated in a special designer apparatus. Mosquitoes introduced in apparatus and mortatliy recorded after 1h 3 replications per treatment	l	nr	a+	LC95 (95% FL) = 282.6 ñ 3.2 (262.7?307.4) ug/ml
Prajapati et al	2005	Insecticidal, repellent and oviposition-deterrent activity of selected essential oils against Anopheles stephensi, Aedes aegypti and Culex quinquefasciatus.	Rosmarinus officinalis	essential oil	shoot	no	nr	10, 25, 50, 75, and 100 ug/ml	/	Anopheles stephensi	eggs	Ovicidal activity	Ovicidal bioassay	20	7 days	negative control (water and tween80)	eggs placed in vials with 5ml of test solution at different concentrations. Number of larvae emerging after 7 days was recorded. 10 replications per treatment	l	nr	o0	no ovicidal effect
Prajapati et al	2005	Insecticidal, repellent and oviposition-deterrent activity of selected essential oils against Anopheles stephensi, Aedes aegypti and Culex quinquefasciatus.	Rosmarinus officinalis	essential oil	shoot	no	nr	25, 50, 100, 150 and 200 ug/ml	/	Anopheles stephensi	Adult females	Oviposition deterrence	Oviposition deterrence assay	20	7 days	negative control (water and tween80)	20 gravid females and unlimited number of males were introduced in oviposition cages with 6 glass dishes with test solution at different concentrations and a negative control for oviposition. Number of eggs/egg rafts were counted for 7days. 4 replications per treatment	l	od+	nr	oviposition deterrent dose: OD95 (95% FL) = 163.4 ñ 1.7 (150.5?179.6) ug/ml
Prajapati et al	2005	Insecticidal, repellent and oviposition-deterrent activity of selected essential oils against Anopheles stephensi, Aedes aegypti and Culex quinquefasciatus.	Rosmarinus officinalis	essential oil	shoot	no	nr	10, 20, 40, 80, and 160mg	/	Anopheles stephensi	Adult females	Repellency	Repellency bioassay	50	1h	negative control (acetone)	repellency was evaluated using the designer apparatus. EO applied on cardboard sheet at different concentrations. Sheet introduced in mosquito mat machine and left running for 15min. 50 mosquitoes put in designer apparatus and repellency was evalutated after 1h .	l	r+	nr	Repellent dose: RD95 (95% FL) = 38.9 ñ 0.9 (34.4?43.8) mg/mat
Prajapati et al	2005	Insecticidal, repellent and oviposition-deterrent activity of selected essential oils against Anopheles stephensi, Aedes aegypti and Culex quinquefasciatus.	Rosmarinus officinalis	essential oil	shoot	no	nr	50, 100, 150, 200 and 250 ug/ml	/	Culex quinquefasciatus	4th instar larvae	Larvicidal activity	Larvicidal bioassay (WHO 1981)	1	24h	negative control (water and tween80)	EO dissolved in water with tween80 at different concentrations. 20 vials with test solution. 1 larva put inside every vial Mortality recorded after 24h	l	nr	l0	no larvicidal activity
Prajapati et al	2005	Insecticidal, repellent and oviposition-deterrent activity of selected essential oils against Anopheles stephensi, Aedes aegypti and Culex quinquefasciatus.	Rosmarinus officinalis	essential oil	shoot	no	nr	50, 100, 200, 250 and 300 mg	/	Culex quinquefasciatus	Adult females	Adulticidal activity	Vapour toxicity test	50	1h	negative control (acetone)	EO dissolved in acetone and applied on cardboard sheet which was introduced in a mosquito mat machine for 15min. Vapor toxicity was evaluated in a special designer apparatus. Mosquitoes introduced in apparatus and mortatliy recorded after 1h 3 replications per treatment	l	nr	a+	LC95 (95% FL) = 283.6 ñ 0.0 (264.0?307.9) ug/ml
Prajapati et al	2005	Insecticidal, repellent and oviposition-deterrent activity of selected essential oils against Anopheles stephensi, Aedes aegypti and Culex quinquefasciatus.	Rosmarinus officinalis	essential oil	shoot	no	nr	10, 25, 50, 75, and 100 ug/ml	/	Culex quinquefasciatus	eggs	Ovicidal activity	Ovicidal bioassay	1 egg raft	7 days	negative control (water and tween80)	eggs placed in vials with 5ml of test solution at different concentrations. Number of larvae emerging after 7 days was recorded. 10 replications per treatment	l	nr	o0	no ovicidal effect
Prajapati et al	2005	Insecticidal, repellent and oviposition-deterrent activity of selected essential oils against Anopheles stephensi, Aedes aegypti and Culex quinquefasciatus.	Rosmarinus officinalis	essential oil	shoot	no	nr	25, 50, 100, 150 and 200 ug/ml	/	Culex quinquefasciatus	Adult females	Oviposition deterrence	Oviposition deterrence assay	20	7 days	negative control (water and tween80)	20 gravid females and unlimited number of males were introduced in oviposition cages with 6 glass dishes with test solution at different concentrations and a negative control for oviposition. Number of eggs/egg rafts were counted for 7days. 4 replications per treatment	l	od+	nr	oviposition deterrent dose: OD95 (95% FL) 176.2 ñ 2.2 (161.6?195.0) = ug/ml
Prajapati et al	2005	Insecticidal, repellent and oviposition-deterrent activity of selected essential oils against Anopheles stephensi, Aedes aegypti and Culex quinquefasciatus.	Rosmarinus officinalis	essential oil	shoot	no	nr	10, 20, 40, 80, and 160mg	/	Culex quinquefasciatus	Adult females	Repellency	Repellency bioassay	50	1h	negative control (acetone)	repellency was evaluated using the designer apparatus. EO applied on cardboard sheet at different concentrations. Sheet introduced in mosquito mat machine and left running for 15min. 50 mosquitoes put in designer apparatus and repellency was evalutated after 1h .	l	r+	nr	Repellent dose: RD95 (95% FL) = 68.6 ñ 0.5 (61.8?77.8) mg/mat
Ahmadi et al.	2022	Biochemical and insecticidal effects of plant essential oils on insecticide resistant and susceptible populations of Musca domestica L. point to a potential cross-resistance risk.	Rosmarinus officinalis	essential oil	stem	no	nr	Topical bioassay: 5-6 different concentrations ranging from 2-250ug/fly Fumigant bioassay: different concentrations	?-pinene (14.2%), 1,8 cineole (33.2%) and camphor (25%)	Musca domestica	Adult	Adulticidal activity	Chemical analysis of EOs (GC-MS), Topical bioassay, fumigant bioassay, enzymatic inhibition assay in vitro	Topical bioassay: 15-20 flies Fumigant bioassay: 20 flies	Topical bioassay: 24h Fumigant bioassay: 30min	acetone as negative control	Topical bioassay: EO dissolved in acetone, EO solution directly applied to pronotum of fly, each treatment replicated at least 3 times, mortality recorded after 24h (method of Benelli et al 2018) Fumigant bioassay: cotton pad with different EO concentrations in petri dish in sealed glass jar, flies also in glass jar, but separated by a mesh from direct contact to cotton pad, mortality recorded af…	l	nr	a+	Topical bioassay: LC50 (?g/fly) (95% CI): 46.12 (31.80?64.08) LC95 (?g/fly) (95% CI): 1604.64 (744.17?5939.16) Fumigant bioassay: LC50 (?g/L) (95% CI): 11.42 (9.35?13.76) LC95 (?g/L) (95% CI): 74.99 (53.26?123.33)
Yu et al.	2013	Larvicidal activity of essential extract of rosmarinus officinalis against culex Larvicidal activity of essential extract of rosmarinus officinalis against culex quinquefasciatus	Rosmarinus officinalis	essential oil	stems and leaves	no	nr	ranging from 1-100mg/l	Eucalyptol (10.93%), camphor (5.51%)	Culex quinquefasciatus	early 4th instar larvae	larvicidal activity	GC-MS, larvicidal bioassay (WHO 1981)	50	24h	ethanol: solvent control water: negative control	Larvicidal assay: EO dissolved in ethanol mixed with water at different concentrations, larvae added, 4 replications per treatment 3 different strains of mosquitoes used (susceptible and resistant to DDT and field strain)	l	nr	l+	DDT-sensitive strain: LC50=0.02mg/l DDT-resistant strain: LCC50=3.01mg/l Wild strain: LC50=0.24mg/l
El-Kasem Bosly	2022	Larvicidal and adulticidal activity of essential oils from plants of the Lamiaceae family against the West Nile virus vector, Culex pipiens (Diptera: Culicidae)	Rosmarinus officinalis	essential oil	Tops	no	nr	62.5, 125, 250, 500, and 1000 ppm	camphor (56.55%), isoborneol (7.16%), a-terpineol (5.40%), bornyl acetate (3.69%), b-caryophyllene (23.0%), humulene (3.20%), cadina-1(10),4-diene (0.39%), a-copaene (0.34%), and c-muurolene (0.26%)	Culex pipiens	3rd instar larvae	Larvicidal activity	GC-MS, larvicidal bioassay (WHO 2005)	25	24h	negative control without EO	EO diuted at different concentrations in distilled water and Tween20, Larvae added to solution glass beaker, mortality recorded after 24h, 5 replicates per treatment	l	nr	l+	LC50= 214.97 (190.54-242.28) ppm LC90= 671.77 (560.35-845.93) ppm LC95= 927.90 (748.20-1226.12) ppm
El-Kasem Bosly	2022	Larvicidal and adulticidal activity of essential oils from plants of the Lamiaceae family against the West Nile virus vector, Culex pipiens (Diptera: Culicidae)	Rosmarinus officinalis	essential oil	Tops	no	nr	0.5, 1, 2, 4, and 5%	camphor (56.55%), isoborneol (7.16%), a-terpineol (5.40%), bornyl acetate (3.69%), b-caryophyllene (23.0%), humulene (3.20%), cadina-1(10),4-diene (0.39%), a-copaene (0.34%), and c-muurolene (0.26%)	Culex pipiens	Adult females	Adulticidal activity	GC-MS, Adulticidal bioassay (adapted CDC bottle protocol)	15	5, 10, 20, 30, 60min	negative control (only ethanol)	EO dissolved in ethanol at different concentrations, CDC bottles coated with this solution, solvent left to evaporate, mosquitoes put inside closed CDC bottles, mortality recorded after 5,10, 20, 30 and 60min. Then surviving mosquitoes removed and mortality recorded again after 24h. 3 replications per treatment	l	nr	a+	After 60min: higher mortality with higher EO concentrations -> from 13.33% mortality at 0.5% dose to 84.44% mortality at 5% dose After 24h: LC50=1.44 (1.20-1.69) ppm, LC90= 8.24 (6.14-12.51) ppm, LC95= 13.52 (9.38-22.95) ppm
Cilek et al	2011	EFFICACY OF SEVERAL COMMERCIALLY FORMULATED ESSENTIAL OILS AGAINST CAGED FEMALE AEDES ALBOPICTUS AND CULEX QUINQUEFASCIATUS WHEN OPERATIONALLY APPLIED VIA AN AUTOMATIC-TIMED INSECTICIDE APPLICATION SYSTEM	Rosmarinus officinalis	essential oil as part of product: EcoExempt MC	N/A	yes	cinnamon oil [2% AI], lemongrass oil [2% AI], plus 78% [AI] of ??other ingredients?? in winter- green oil	Rosemary within EcoExempt MC: 18% active ingredient	/	Aedes albopictus	Adult females	Adulticidal activity	Wire cage mosquito bioassay	at least 15	45s (application)	negative control (5 untreated cages)	mosquitoes aspired in mesh wire cage outside in a backyard. Product applied with automatic misting system (MistAway) for 45s at different distances. After 10min cages were removed from testing area and mosquitoes transferred to different container. Mortality assessed at 24h. 4 replications per treatment	O	nr	a+	Mean mortality percentage for the different application distances: 3m: 9.6 ñ 0.1 % 6m: 13.1 ñ 4.4 % 9m: 3.3 ñ 1.1 % 12m: 6.4 ñ 1.5 % 15m: 5.5 ñ 2.6 % 20m: 0%
Cilek et al	2011	EFFICACY OF SEVERAL COMMERCIALLY FORMULATED ESSENTIAL OILS AGAINST CAGED FEMALE AEDES ALBOPICTUS AND CULEX QUINQUEFASCIATUS WHEN OPERATIONALLY APPLIED VIA AN AUTOMATIC-TIMED INSECTICIDE APPLICATION SYSTEM	Rosmarinus officinalis	essential oil as part of product: EcoExempt MC	N/A	yes	cinnamon oil [2% AI], lemongrass oil [2% AI], plus 78% [AI] of ??other ingredients?? in winter- green oil	Rosemary within EcoExempt MC: 18% active ingredient	/	Culex quinquefasciatus	Adult females	Adulticidal activity	Wire cage mosquito bioassay	at least 15	45s (application)	negative control (5 untreated cages)	mosquitoes aspired in mesh wire cage outside in a backyard. Product applied with automatic misting system (MistAway) for 45s at different distances. After 10min cages were removed from testing area and mosquitoes transferred to different container. Mortality assessed at 24h. 4 replications per treatment	O	nr	a+	Mean mortality percentage for the different application distances 3m: 2.4 ñ 0.1 % 6m: 1 ñ 0.1 % 9m: 8.4 ñ 0.5 % 12m: 0.1 ñ 0.1 % 15m: 0.1 ñ 0.1% 20m: 0 % very weak effect
Aswin Jeno et al.	2022	Contact in?vivo larvicidal toxicity and histological studies of Indian herb essential oils loaded niosomes against Aedes aegypti and Culex quinquefasciatus (Diptera: Culicidae)	Rosmarinus officinalis	essential oils loaded niosomes	N/A	no	nr	10, 20, 30, 40, 50ppm	Octahydro-4a(2H)-quinolinol, 1,2,3,4,4a,5,6,8a- Octahydronaphthalene, 2-Oxabicyclo (2.2.2) octan-3-one, 1,7,7-Trimethylbicyclo [2.2.1] heptane-2,5-diol and 5- Caranol	Aedes aegypti	late 3rd instar larvae	Larvicidal activity	GC-MS, larvicidal bioassay (WHO)	20	24h	negative control with only water	20 larvae place in glass with dechlorinated tap water + niosome solution, mortality recorded after 24h, "All the experiments were performed in five rep- licates and repeated three times"	l	nr	l+	LC50=43ppm, LC90= 72 ppm
Aswin Jeno et al.	2022	Contact in?vivo larvicidal toxicity and histological studies of Indian herb essential oils loaded niosomes against Aedes aegypti and Culex quinquefasciatus (Diptera: Culicidae)	Rosmarinus officinalis	essential oils loaded niosomes	N/A	no	nr	10, 20, 30, 40, 50ppm	Octahydro-4a(2H)-quinolinol, 1,2,3,4,4a,5,6,8a- Octahydronaphthalene, 2-Oxabicyclo (2.2.2) octan-3-one, 1,7,7-Trimethylbicyclo [2.2.1] heptane-2,5-diol and 5- Caranol	Culex quinquefasciatus	late 3rd instar larvae	Larvicidal activity	GC-MS, larvicidal bioassay (WHO)	20	24h	negative control with only water	20 larvae place in glass with dechlorinated tap water + niosome solution, mortality recorded after 24h, "All the experiments were performed in five rep- licates and repeated three times"	l	nr	l+	LC50=45ppm, LC90=80ppm
Fadl et al	2022	Larvicidal efficacy of plant extracts, essential oils and bacteria against the house mosquito Culex pipiens (diptera: culicidae) in Kafr El-Sheikh governorate, Nile Delta, Egypt	Rosmarinus officinalis	ethanol extract	leaves	no	nr	10000, 1000, 100, 10, 1ppm	/	Culex pipiens	4th instar larvae	Larvicidal activity	Larvicidal bioassay (WHO)	10	24h, 48h	negative () and positive control (malathion)	extracts at different concentrations, larvae exposed to plant extracts in water (both drain water and distilled water used) and mortality recorded after 24h and 48h, 3 replicates per treatment	l	nr	l+	Plant extracts in distilled water: LC50 (95% CI)= 3630.3 (999.6-13183.5) ppm LC25 95% CI= 54.01 (16.6-175.66) ppm Plant extracts in drain water: LC50 (95% CI)= 1549.9 (143.84-16700.7) ppm LC25 (95% CI)= 56.05 (5.88-533.97) ppm
Hasaballah	2015	Toxicity of some plant extracts against vector of lymphatic filariasis, Culex pipiens.	Rosmarinus officinalis	ethanol extract	leaves	no	nr	10, 25, 50, 75, 100, 150, 200ppm	/	Culex pipiens	3rd instar larvae	Larvicidal activity	Larvicidal bioassay	25	N/A	negative control (untreated)	ethanol extract dissolved in ethanol, added to 100ml water in plastic cup at different concentrations, larvae added to plastic cup, mortality recorded daily, at least 3 replications per treatment	l	nr	l+	LC50 = 68.39 ppm
Hasaballah	2015	Toxicity of some plant extracts against vector of lymphatic filariasis, Culex pipiens.	Rosmarinus officinalis	ethanol extract	stems	no	nr	125, 250, 500, 750, 1000, 1500, 2000 ppm	/	Culex pipiens	3rd instar larvae	Larvicidal activity	Larvicidal bioassay	25	N/A	negative control (untreated)	ethanol extract dissolved in ethanol, added to 100ml water in plastic cup at different concentrations, larvae added to plastic cup, mortality recorded daily, at least 3 replications per treatment	l	nr	l+	LC50= 523.41 ppm
Kulma et al	2018	Laboratory evaluation of repellency of traditional Czech homemade repellents against Aedes aegypti.	Rosmarinus officinalis	leachate	leaves	no	nr	2ml	Eucalyptol, camphol. Camphor, verbenone, terpineol, coniferol	Aedes aegypti	Adults	Repellency	Repellency bioassay, GC-MS	ca. 50	1min, 10min, 30min, 60min	negative control (other untreated arm)	Preparation of repellent solution: 100 of leaves boiled in 1L of water for 5min then left to infuse for 4h, solid debris removed and 4ml of apple vinegar added Bioassay: Repellents applied directly on forearm skin of human voluteers. The other forearm remained untreated (negative control). Arms inserted in cage with unfed female mosquitoes and number of mosquito bites recorded after 1min, 10min, …	l and h	r0	nr	no significant repellent effect -> repellent efficacy lower than 10% after 10min
Vatandoost et al	2019	Efficacy of extractions of iranian native plants against main Malaria vector, anopheles Stephensi in Iran for making appropriate formulation for disease control	Rosmarinus officinalis	Methanol extract	branches and leaves	no	nr	at least 5 different concentrations	/	Anopheles stephensi	late 3rd and early 4th instar larvae	Larvicidal activity	larvicidal bioassay (WHO)	25	24h	N/A	Larvicidal assay: Larvae exposed to EO solution for 24h, then mortality recorded. 4 replications per treatment "2 witnesses" -> 2 controls ?	l	nr	l+	LC50 = 93.22 mg/l LC90 = 229.29 mg/l
Al-Massarani et al.	2019	Assessment of selected Saudi and Yemeni plants for mosquitocidal activities against the yellow fever mosquito Aedes aegypti	Rosmarinus officinalis	methanol extract	N/A	no	nr	5ug/mosquito	/	Aedes aegypti	Adults	Adulticidal activity	LC-MS/MS, Adulticidal bioassays as describes by Chang et al. 2014	N/A	24h	permethrin and acetone as positive and negative controls	adulticidal assay: 5ug plant extract per mosquito, mortality recorded after 24h, assay repeated at least 3 times	l	nr	a0	Adulticidal activity: 6.7 ñ 11.5 % mortality
Al-Massarani et al.	2019	Assessment of selected Saudi and Yemeni plants for mosquitocidal activities against the yellow fever mosquito Aedes aegypti	Rosmarinus officinalis	methanol extract	N/A	no	nr	5ug/mosquito	/	Aedes aegypti	1st instar larvae	larvicial activity	larvicidal bioassays as described by Ali et al 2013	N/A	24h	permethrin and acetone as positive and negative control+	larvicidal assay: mortality recorded at 24h	l	nr	l+	larvicidal activity: ?
Hasaballah	2015	Toxicity of some plant extracts against vector of lymphatic filariasis, Culex pipiens.	Rosmarinus officinalis	petroleum ether extract	leaves	no	nr	5, 10, 25, 50, 75, 100, 150 ppm	/	Culex pipiens	3rd instar larvae	Larvicidal activity	Larvicidal bioassay	25	N/A	negative control (untreated)	petroleum ether extract emulsified with Tween80, added to 100ml water in plastic cup at different concentrations, larvae added to plastic cup, mortality recorded daily, at least 3 replications per treatment	l	nr	l+	LC50= 42.55 ppm
Hasaballah	2015	Toxicity of some plant extracts against vector of lymphatic filariasis, Culex pipiens.	Rosmarinus officinalis	petroleum ether extract	stems	no	nr	250, 500, 1000, 1500, 2000, 2500, 3000 ppm	/	Culex pipiens	3rd instar larvae	Larvicidal activity	Larvicidal bioassay	25	N/A	negative control (untreated)	petroleum ether extract emulsified with Tween80, added to 100ml water in plastic cup at different concentrations, larvae added to plastic cup, mortality recorded daily, at least 3 replications per treatment	l	nr	l+	LC50= 1068.1 ppm
Kang et al	2009	Spray adulticidal effects of plant oils against house mosquito, Culex pipiens pallens (Diptera: Culicidae)	Sage (no latin name given)	essential oil	N/A	no	nr	1000ppm	/	Culex pipiens pallens	Adults females	Adulticidal activity	Adulticidal bioassay	N/A	1h, 6h and 24h	negative control with ethanol only	EO diluted in ethanol to a concentration of 1000ppm. Mosquitoes in cage and diluted EO sprayed onto mosquitoes homogeneously. mortality recorded after 1h, 6h and 24h. At least 3 replications per treatment.	l	nr	a+	% mortality after 1h: ca. 10% % mortality after 6h: ca. 10% % mortality after 24h: ca 10%
Ali et al.	2015	Chemical composition and biological activity of four salvia essential oils and individual compounds against two species of mosquitoes.	Salvia officinalis	essential oil	aerial parts	no	nr	10ug/cm2	?-thujene (25.8%), viridiflorol (20.4%), ?-thujene (5.7%), and camphor (6.4%)	Aedes aegypti	Adults	Repellency	GC-FID, GC-MS, mosquito biting bioassay (Klun and Debboun module)	5	3min	DEET as positive control, ethanol as negative control	A six celled K&D module containing five female mosquitoes per cell was positioned over cloth treatments, number of mosquitoes biting through cloth treatments recorded (blood underneath) after 3min, afterwards the actual feeding was also checked 2 sets of 5 replications with five females per treatment	l	r+	nr	Biting-deterrent index: ca. 0.625 for Aedes aegypti
Ali et al.	2015	Chemical composition and biological activity of four salvia essential oils and individual compounds against two species of mosquitoes.	Salvia officinalis	essential oil	aerial parts	no	nr	5 concentrations between 125 and 1.95ppm	?-thujene (25.8%), viridiflorol (20.4%), ?-thujene (5.7%), and camphor (6.4%)	Aedes aegypti	Larvae (1 day old)	Larvicidal activity	GC-FID, GC-MS, Larvicidal bioassay (pridgeon)	5	24h	negative control with ethanol	larvae added to water droplet with tested EO, mortality recorded after 24h, 10 replications per treatment	l	nr	l+	Aedes aegypti: LC50 (95% CI)=56.9 (51.0?63.5)ppm, LC90=92.4 (80.2?114.4)ppm
Ali et al.	2015	Chemical composition and biological activity of four salvia essential oils and individual compounds against two species of mosquitoes.	Salvia officinalis	essential oil	aerial parts	no	nr	10ug/cm2	?-thujene (25.8%), viridiflorol (20.4%), ?-thujene (5.7%), and camphor (6.4%)	Anopheles quadrimaculatus	Adults	Repellency	GC-FID, GC-MS, mosquito biting bioassay (Klun and Debboun module)	5	3min	DEET as positive control, ethanol as negative control	A six celled K&D module containing five female mosquitoes per cell was positioned over cloth treatments, number of mosquitoes biting through cloth treatments recorded (blood underneath) after 3min, afterwards the actual feeding was also checked 2 sets of 5 replications with five females per treatment	l	r+	nr	Biting-deterrent index: ca. 0.6 for anopheles quadrimaculatus
Ali et al.	2015	Chemical composition and biological activity of four salvia essential oils and individual compounds against two species of mosquitoes.	Salvia officinalis	essential oil	aerial parts	no	nr	5 concentrations between 125 and 1.95ppm	?-thujene (25.8%), viridiflorol (20.4%), ?-thujene (5.7%), and camphor (6.4%)	Anopheles quadrimaculatus	Larvae (1 day old)	Larvicidal activity	GC-FID, GC-MS, Larvicidal bioassay (pridgeon)	5	24h	negative control with ethanol	larvae added to water droplet with tested EO, mortality recorded after 24h, 10 replications per treatment	l	nr	l+	anopheles quadrimaculatus: LC50=14.1 (12.1?16.6), LC90=35.8 (28.2?50.7)
Castillo-Morales and Duque	2020	Dissuasive and biocidal activity of Salvia officinalis (Lamiaceae) with induction of malformations in Aedes aegypti (Diptera: Culicidae)	Salvia officinalis	essential oil	N/A	no	nr	1, 5, 37 and 50 mg/L	1,8-cineol (26.6 %), ?-tujone (18.1 %), trans-?-caryophyllene (7.3 %), ?-humulene (5.4 %)	Aedes aegypti	Eggs	Ovicidal activity	Ovicidal bioassay (Rezende et al. (2008) and Suman et al. (2013))	50-100	varying	negative control (water + DMSO)	20 gravid female mosquitoes put in cage with 6 plastic cups for oviposition (containing different EO concentrations dissolved in DMSO) + control glass, oviposition lasted 8 days and eggs were collected and counted daily, eggs separated in embryonated (0-72h) and non-embryonated eggs (0-12h), hatching percentage of eggs evaluated for up to 120h after oviposition (50-100 eggs per glass), 3 replicat…	l	nr	o+	0-12h eggs: hatching percentage decreased with increasing EO conc. -> 74.7 % for 1 mg/L, 0 % for 50 mg/L 0-72h eggs: hatching: 5 mg.L-1 (97.6 %), 37mg.L-1(100 %) and 50 mg.L-1 (77.6 %) -> not significant though
Castillo-Morales and Duque	2020	Dissuasive and biocidal activity of Salvia officinalis (Lamiaceae) with induction of malformations in Aedes aegypti (Diptera: Culicidae)	Salvia officinalis	essential oil	N/A	no	nr	30, 47, 51, 63 and 76 mg/L	1,8-cineol (26.6 %), ?-tujone (18.1 %), trans-?-caryophyllene (7.3 %), ?-humulene (5.4 %)	Aedes aegypti	late 3rd instar and early 4th instar	Larvicidal activity	Larvicidal bioassay	40	24h and 48h	negative control: DMSO (0.5%), positive control: propoxur (1.5mg/L)	larvae (40) placed individually into plastic cups with 99ml water and 1ml EO, mortality recorded after 24 and 48h, 3 replications per concentration	l	nr	l+	highest mortality achieved with 76 mg.L-1 at 24 h (37 ñ 18.6) and 48 h (37 ñ 19.2) -> no significant difference between 24h and 48h after 24: LC50 = 76.43 mg/L (71.84 - 83.79) LC95 = 123.92 mg.L-1 (106.98 - 136.75) after 48h: LC50 = 123.92 mg/L (106.98 - 136.75) LC95 = 198.20 mg.L-1 (149.17 - 322.5)
Castillo-Morales and Duque	2020	Dissuasive and biocidal activity of Salvia officinalis (Lamiaceae) with induction of malformations in Aedes aegypti (Diptera: Culicidae)	Salvia officinalis	essential oil	N/A	no	nr	250, 310, and 390 mg/L	1,8-cineol (26.6 %), ?-tujone (18.1 %), trans-?-caryophyllene (7.3 %), ?-humulene (5.4 %)	Aedes aegypti	Pupae	Pupicidal activity	Pupicidal bioassay	20	24 and 48h	negative conrol (water with DMSO)	pupae placed in 4 plastic cups with 48ml water and 2ml of EO at different concentrations, mortality recorded after 24h and 48h, experiment repeated 3 times	l	nr	p+	100% pupicidal mortality at 390mg/L after 48h pupicidal action increased significantly from 24 to 48 h of EO exposure
Castillo-Morales and Duque	2020	Dissuasive and biocidal activity of Salvia officinalis (Lamiaceae) with induction of malformations in Aedes aegypti (Diptera: Culicidae)	Salvia officinalis	essential oil	N/A	no	nr	30, 300 and 1'000 mg/L	1,8-cineol (26.6 %), ?-tujone (18.1 %), trans-?-caryophyllene (7.3 %), ?-humulene (5.4 %)	Aedes aegypti	Adults	Adulticidal activity	CDC bottle bioassay	10	2min, 15min, 30min, 45min, 60min, 75min, 90min, 105min, 120min, 135min, 150min, 165min, 180min, 24h	acetone as negative control	interior of 250ml glass bottles treated with 1ml of EO at different concentrations, mosquitoes added to bottle, mortality recorded every 15min for the first 3h, also after 2min and 24h, 3 replications per treatment	l	nr	a+	highest percentage of mortality at concentrations of 30, 300 and 1,000 mg/L after 24h (100 %) no effect afer 2 minutes but already adulticidal effect after 60min
Castillo-Morales and Duque	2020	Dissuasive and biocidal activity of Salvia officinalis (Lamiaceae) with induction of malformations in Aedes aegypti (Diptera: Culicidae)	Salvia officinalis	essential oil	N/A	no	nr	1'000 mg/L	1,8-cineol (26.6 %), ?-tujone (18.1 %), trans-?-caryophyllene (7.3 %), ?-humulene (5.4 %)	Aedes aegypti	Adult females	Repellency	Repellency bioassay (methodology of the American Society for Testing and Materials (ASTM))	20	2min and 15min	acetone as negative control, deet as positive control	mosquitoes in small cages with 29mm diamteter opening for exposing arm of human volunteer to mosquitoes: right arm treated with EO, left arm treated with acetone as control, number of bites and landings recorded after 2 and 15min, 4 replicates per treatment	l and h	r+	nr	Protection percentage (% ñ SD): after 2min: 67 ñ 1 after 15min: 26 ñ 4.7
Castillo-Morales and Duque	2020	Dissuasive and biocidal activity of Salvia officinalis (Lamiaceae) with induction of malformations in Aedes aegypti (Diptera: Culicidae)	Salvia officinalis	essential oil	N/A	no	nr	5, 50 and 200 mg/L	1,8-cineol (26.6 %), ?-tujone (18.1 %), trans-?-caryophyllene (7.3 %), ?-humulene (5.4 %)	Aedes aegypti	Adult females	Oviposition deterrence	Oviposition deterrence assay	10	1,2, 3, 4, 5 and 6 days	negative control (water + DMSO)	mosquitoes placed in 4 cages with 4 plastic cups inside for oviposition containing 14.25ml of mineral water and 75ul of EO, number of eggs laid counted each day for 6 days, 3 replications per treatment and whole experiment repeated 4 times	l	od+	nr	significant oviposition deterrent effect for all concentrations 5 mg/L -> Inhibition effect % (% ñ SD) : 92 ñ 12.7 50 mg/L -> Inhibition effect % (% ñ SD) : 91 ñ 13 200 mg/L -> Inhibition effect % (% ñ SD) : 97 ñ 4.8
Castillo-Morales et al	2019	Mitochondrial affectation, DNA damage and AChE inhibition induced by Salvia officinalis essential oil on Aedes aegypti larvae	Salvia officinalis	essential oil	N/A	no	nr	LC10=45 mgúL?1; LC20=55 mgúL?1; LC50=80 mgúL?1, and LC90=165 mgúL?1.	1,8-cineol (26.6%) and ?-tujone (18.1%), trans-?-caryophyllene (7.3%) and ?-humulene (5.4%)	Aedes aegypti	3rd and 4th instar larvae	DNA damage	DNA extraction	N/A	24h or 2h	positive control (4 ?M Camptothecin)	First DNA of untreated larvae was extracted, gel electrophoresis performed and DNA band density estimated to asses the integrity of the DNA Then larvae pretreated for 24h with EO solution at different concentrations (LC10, LC20, LC50 and LC90) -> then homeogenized + same DNA extraction process Other experiment done as well where EO solution was added during larvae homogenization (incubated for 2h…	l	nr	nr	Alterations in the integrity of DNA observed in larvae treated with salvia EO decrease in DNA percentage for larvae treated with EO during 24h in comparison to total DNA bands (LC10=3%, LC20=42%, LC50=11%, LC90=30%) strong decrease in DNA percentage at all concentrations for larvae homogenized treated with EO (LC10=97%, LC20=96%, LC50=96%, LC90=96%) slight decrease in DNA percentage for DNA treat…
Castillo-Morales et al	2019	Mitochondrial affectation, DNA damage and AChE inhibition induced by Salvia officinalis essential oil on Aedes aegypti larvae	Salvia officinalis	essential oil	N/A	no	nr	CL10=45 mgúL?1; CL20=55 mgúL?1, CL50=80 mgúL?1, and CL90=165 mgúL?1	1,8-cineol (26.6%) and ?-tujone (18.1%), trans-?-caryophyllene (7.3%) and ?-humulene (5.4%)	Aedes aegypti	Larvae	Acetylcholinesterase (AChE) inhibition	Acetylcholinesterase AChE inhibition assay (colorimetric Ellman et al. (1961) modified assay)	nr	nr	positive control (propoxur)	For the experiment 96 well microplates was used. Enzyme (commercial enzyme: Electrophorus electricus ), EO treatment, and were added to each well and incubated for 30min. Then the substrate (NaH2PO4 solution, DTNB, acetylthiocholine iodide, water were kept protected from light) was added as well. Absorbance measurement values for each plate were quantified at 3 and 5 min. no insects used directly	l	nr	nr	S. officinalis EO inhibited the AChE activity with IC50 value of 78 mg. L?1
Castillo-Morales et al	2019	Mitochondrial affectation, DNA damage and AChE inhibition induced by Salvia officinalis essential oil on Aedes aegypti larvae	Salvia officinalis	essential oil	N/A	no	nr	80 mgúL?1	1,8-cineol (26.6%) and ?-tujone (18.1%), trans-?-caryophyllene (7.3%) and ?-humulene (5.4%)	Aedes aegypti	3rd and 4th instar larvae	Mitochondrial enzymatic alterations	Mitochondria isolation (Borrero et al. (2018)), several assays to determine activity of different enzymes	10g	nr	nr	Mitochondria were isolated from larvae, fragmented and suspended Isolated mitochondria were used to determine the oxygen consumption/respiratory control, and to know the activity related to electron transport chain of mitochondrial enzymes. -> NADH oxidase activity, NADH cytochrome c reductase activity, NADH dehydrogenase activity, Succinate dehydrogenase activity	l	nr	nr	no changes in activity of NADH oxidase, NADH cytochrome c reductase and NADH dehydrogenese were induced by EO -> indicates that Complex I and Complex III of the mitochondrial respiratory chain was not inhibited But both, succinate oxidase and succinate dehydrogenase activities were inhibited -> indicates a damage of the Complex II of the mitochondrial re- spiratory chain
Rios et al	2017	Evaluation of the insecticidal activity of essential oils and their mixtures against Aedes aegypti (Diptera: Culicidae)	Salvia officinalis	essential oil	N/A	no	nr	30, 300, and 1000 mg/L	1,8-Cineol (26.6), a-thujone (18.1), trans-b-caryophyllene (7.3), a-humulene (5.4)	Aedes aegypti	3rd and 4th instar larvae	Larvicidal activity	GC-MS, Larvicidal bioassay	120	24h, 48h	negative control (DMSO and water)	larvae placed in 100ml plastic cup with EO solution at different concentrations. Mortality recorded after 24h and 48h. 4 replications per treatment	l	nr	l+	After 24h: LC50= 76.43 (71.84?83.79) mg/mL LC95= 123.92 (106.98?136.75) mg/mL After 48h: LC50= 77.53 (69.71?91.14) mg/mL LC95= 198.20 (149.17?322.5) mg/mL
Sutthanont et al	2022	Effectiveness of Herbal Essential Oils as Single and Combined Repellents against Aedes aegypti, Anopheles dirus and Culex quinquefasciatus (Diptera: Culicidae).	Salvia officinalis	essential oil	N/A	no	nr	100ul of pure essential oil	/	Aedes aegypti	Adult females	Repellency	Repellency bioassay (arm in cage)	50	varying	negative control (untreated arm)	arm/hand of human volunteer covered in glove and rubber sleeve with 3x10cm opening. EO was applied on gauze and rubbed on exposed skin. The other arm was left untreated and served as negative control. First, the control arm was introduced in a cage with the mosquitoes for 3min. Then the treated arm was introduced for 3min as well, then withdrawn for 30min and exposed again and so on until a 2nd m…	l and h	r+	nr	Protection time: 150min
Sutthanont et al	2022	Effectiveness of Herbal Essential Oils as Single and Combined Repellents against Aedes aegypti, Anopheles dirus and Culex quinquefasciatus (Diptera: Culicidae).	Salvia officinalis	essential oil	N/A	yes	Citrus aurantium	Mixture: 1:1 Assay: 100ul of pure essential oil	/	Aedes aegypti	Adult females	Repellency	Repellency bioassay (arm in cage)	50	varying	negative control (untreated arm)	arm/hand of human volunteer covered in glove and rubber sleeve with 3x10cm opening. EO was applied on gauze and rubbed on exposed skin. The other arm was left untreated and served as negative control. First, the control arm was introduced in a cage with the mosquitoes for 3min. Then the treated arm was introduced for 3min as well, then withdrawn for 30min and exposed again and so on until a 2nd m…	l and h	r+	nr	Protection time: 120min
Sutthanont et al	2022	Effectiveness of Herbal Essential Oils as Single and Combined Repellents against Aedes aegypti, Anopheles dirus and Culex quinquefasciatus (Diptera: Culicidae).	Salvia officinalis	essential oil	N/A	yes	Ocimum basilicum	Mixture: 1:1 Assay: 100ul of pure essential oil	/	Aedes aegypti	Adult females	Repellency	Repellency bioassay (arm in cage)	50	varying	negative control (untreated arm)	arm/hand of human volunteer covered in glove and rubber sleeve with 3x10cm opening. EO was applied on gauze and rubbed on exposed skin. The other arm was left untreated and served as negative control. First, the control arm was introduced in a cage with the mosquitoes for 3min. Then the treated arm was introduced for 3min as well, then withdrawn for 30min and exposed again and so on until a 2nd m…	l and h	r+	nr	Protection time: 150min
Sutthanont et al	2022	Effectiveness of Herbal Essential Oils as Single and Combined Repellents against Aedes aegypti, Anopheles dirus and Culex quinquefasciatus (Diptera: Culicidae).	Salvia officinalis	essential oil	N/A	yes	Coriandrum sativum	Mixture: 1:1 Assay: 100ul of pure essential oil	/	Aedes aegypti	Adult females	Repellency	Repellency bioassay (arm in cage)	50	varying	negative control (untreated arm)	arm/hand of human volunteer covered in glove and rubber sleeve with 3x10cm opening. EO was applied on gauze and rubbed on exposed skin. The other arm was left untreated and served as negative control. First, the control arm was introduced in a cage with the mosquitoes for 3min. Then the treated arm was introduced for 3min as well, then withdrawn for 30min and exposed again and so on until a 2nd m…	l and h	r+	nr	Protection time: 120min
Sutthanont et al	2022	Effectiveness of Herbal Essential Oils as Single and Combined Repellents against Aedes aegypti, Anopheles dirus and Culex quinquefasciatus (Diptera: Culicidae).	Salvia officinalis	essential oil	N/A	no	nr	100ul of pure essential oil	/	Anopheles dirus	Adult females	Repellency	Repellency bioassay (arm in cage)	50	varying	negative control (untreated arm)	arm/hand of human volunteer covered in glove and rubber sleeve with 3x10cm opening. EO was applied on gauze and rubbed on exposed skin. The other arm was left untreated and served as negative control. First, the control arm was introduced in a cage with the mosquitoes for 3min. Then the treated arm was introduced for 3min as well, then withdrawn for 30min and exposed again and so on until a 2nd m…	l and h	r+	nr	Protection time: 150min
Baz et al	2022	Larvicidal and adulticidal effects of some Egyptian oils against Culex pipiens	Salvia officinalis	essential oil	N/A	no	nr	1000ppm	Terpinen-4-ol (17.35%), Camphor (16.08%), 14- -H-PREGNA (9.25%), and 1-CHLOROOCTADECANE (6.82%)	Culex pipiens	early 4th instar larvae	Larvicidal activity	GC-MS, Larvicidal bioassay	20	0.5, 2, 8, 24, 48h	negative control (solvent only)	EO added to solvent (dechlorinated water and Tween20) in glass beaker, larvae added, mortality recorded after 0.5, 2, 8, 24 and 48h, 3 replications	l	nr	l+	LT50 (upper-lower) = 15.42h (5.38?41.36) LT90 (upper-lower) = 34.12h (21.26? 116.53) LT99 (upper-lower) = 49.37h (30.77? 181.26)
Baz et al	2022	Larvicidal and adulticidal effects of some Egyptian oils against Culex pipiens	Salvia officinalis	essential oil	N/A	no	nr	various	Terpinen-4-ol (17.35%), Camphor (16.08%), 14- -H-PREGNA (9.25%), and 1-CHLOROOCTADECANE (6.82%)	Culex pipiens	Adults	Adulticidal activity	GC-MS, Adulticidal bioassay (CDC bottle bioassay)	N/A	0.5h	N/A	bottles coated with different EO concentrations (solvent: ethanol), mosquitoes put in bottle and left there for 30min then removed. Mortality checked after 24h, 3 replicates per concentration	l	nr	a+	LT50 (upper-lower) = 20.46h (11.34? 45.85) LT90 (upper-lower) = 50.76h (33.24? 140.52) LT95 (upper-lower) = 59.35h (38.59? 168.23)
Sutthanont et al	2022	Effectiveness of Herbal Essential Oils as Single and Combined Repellents against Aedes aegypti, Anopheles dirus and Culex quinquefasciatus (Diptera: Culicidae).	Salvia officinalis	essential oil	N/A	no	nr	100ul of pure essential oil	/	Culex quinquefasciatus	Adult females	Repellency	Repellency bioassay (arm in cage)	250	varying	negative control (untreated arm)	arm/hand of human volunteer covered in glove and rubber sleeve with 3x10cm opening. EO was applied on gauze and rubbed on exposed skin. The other arm was left untreated and served as negative control. First, the control arm was introduced in a cage with the mosquitoes for 3min. Then the treated arm was introduced for 3min as well, then withdrawn for 30min and exposed again and so on until a 2nd m…	l and h	r+	nr	Protection time: 300min
Sutthanont et al	2022	Effectiveness of Herbal Essential Oils as Single and Combined Repellents against Aedes aegypti, Anopheles dirus and Culex quinquefasciatus (Diptera: Culicidae).	Salvia officinalis	essential oil	N/A	yes	Citrus aurantium	Mixture: 1:1 Assay: 100ul of pure essential oil	/	Anopheles dirus	Adult females	Repellency	Repellency bioassay (arm in cage)	50	varying	negative control (untreated arm)	arm/hand of human volunteer covered in glove and rubber sleeve with 3x10cm opening. EO was applied on gauze and rubbed on exposed skin. The other arm was left untreated and served as negative control. First, the control arm was introduced in a cage with the mosquitoes for 3min. Then the treated arm was introduced for 3min as well, then withdrawn for 30min and exposed again and so on until a 2nd m…	l and h	r+	nr	Protection time: 120min
Sutthanont et al	2022	Effectiveness of Herbal Essential Oils as Single and Combined Repellents against Aedes aegypti, Anopheles dirus and Culex quinquefasciatus (Diptera: Culicidae).	Salvia officinalis	essential oil	N/A	yes	Mentha piperita	Mixture: 1:1 Assay: 100ul of pure essential oil	/	Anopheles dirus	Adult females	Repellency	Repellency bioassay (arm in cage)	50	varying	negative control (untreated arm)	arm/hand of human volunteer covered in glove and rubber sleeve with 3x10cm opening. EO was applied on gauze and rubbed on exposed skin. The other arm was left untreated and served as negative control. First, the control arm was introduced in a cage with the mosquitoes for 3min. Then the treated arm was introduced for 3min as well, then withdrawn for 30min and exposed again and so on until a 2nd m…	l and h	r+	nr	Protection time: 210min
Sutthanont et al	2022	Effectiveness of Herbal Essential Oils as Single and Combined Repellents against Aedes aegypti, Anopheles dirus and Culex quinquefasciatus (Diptera: Culicidae).	Salvia officinalis	essential oil	N/A	yes	Pimpinella anisum	Mixture: 1:1 Assay: 100ul of pure essential oil	/	Anopheles dirus	Adult females	Repellency	Repellency bioassay (arm in cage)	50	varying	negative control (untreated arm)	arm/hand of human volunteer covered in glove and rubber sleeve with 3x10cm opening. EO was applied on gauze and rubbed on exposed skin. The other arm was left untreated and served as negative control. First, the control arm was introduced in a cage with the mosquitoes for 3min. Then the treated arm was introduced for 3min as well, then withdrawn for 30min and exposed again and so on until a 2nd m…	l and h	r+	nr	Protection time: 210min
Sutthanont et al	2022	Effectiveness of Herbal Essential Oils as Single and Combined Repellents against Aedes aegypti, Anopheles dirus and Culex quinquefasciatus (Diptera: Culicidae).	Salvia officinalis	essential oil	N/A	yes	Pogostemon cablin	Mixture: 1:1 Assay: 100ul of pure essential oil	/	Anopheles dirus	Adult females	Repellency	Repellency bioassay (arm in cage)	50	varying	negative control (untreated arm)	arm/hand of human volunteer covered in glove and rubber sleeve with 3x10cm opening. EO was applied on gauze and rubbed on exposed skin. The other arm was left untreated and served as negative control. First, the control arm was introduced in a cage with the mosquitoes for 3min. Then the treated arm was introduced for 3min as well, then withdrawn for 30min and exposed again and so on until a 2nd m…	l and h	r+	nr	Protection time: 270min
Girgenti et al	2002	[Repellent activity against Aedes aegypti (L.) of formulas based on natural vegetable extracts or synthetic active agents].	Salvia officinalis	lotion	N/A	yes	Lotion E: Ricinus communis (oil), Melissa officinalis, Lavandula angustifolia, Thymus vulgaris	0.8mg/cm2	/	Aedes aegypti	Adults	Repellency	Repellency bioassay (arm in cage)	400	for 3min after 0h, 1h, 2h and 3h after application on skin	negative control (untreated forearm)	Mix of female and male mosquitoes was used in the test (sex ratio 1:1). Human volunteer had one arm treated with creme or lotion (commercial products) on a 50cm2 surface. The other arm was not treated and served as negative control. First the untreated arm was inserted into cage of mosquitoes for 3 min. Then the treated arm was inserted inside cage for 3min every hour (arm protected by latex glov…	l and h	r+	nr	Protection time: 0.8 ñ 0.66 h-> significantly different from control (p<0.05)
Pavela	2007	Larvicidal effects of various Euro-Asiatic plants against Culex quinquefasciatus Say larvae (Diptera: Culicidae).	Salvia officinalis	Methanol extract	stem	no	nr	1, 5, 10, 50, 100, 200, 300, 400 and 500 ppm	/	Culex quinquefasciatus	4th instar larvae	Larvicidal activity	Larvicidal bioassay (WHO 1996)	20	24h	negative control	extract dissolved in DMSO and diluted to different concentrations with distilled water. Larvae added to glass beaker with test solution. Mortality recorded after 24h. 4 replications per treatment	l	nr	l+	Mortality after 24h with maximal dose of 500ppm: 84.6ñ10.2% LD50 (CI 95%) = 159 (133?168) ppm LD90 (CI 95%) = >500 ppm
Motevalli-Haghi et al	2020	Evaluation of Phytochemical, Total Phenolic and Flavonoid content, Antioxidant Activities, and Repelling Property of Sambucus ebulus	Sambucus ebulus	Hexane extract	Fruits	no	nr	50, 100, 150 mg/kg	/	Culex pipiens	Adult females	Repellency	Repellency bioassay	25	30min	negative control: no treatment positive control: DEET	albino guinea pig with shaved uncovered abdomen was placed in cage with unfed mosquitoes. number of bites recorded after 30min. Some guinea pigs had plant extract solution applied to their skin. 3 replications per treatment	l and h	r+	nr	50 mg/kg dose: 18.68% repellency 100 mg/kg dose: 53.36% repellency 250 mg/kg dose: 72% repellency
Motevalli-Haghi et al	2020	Evaluation of Phytochemical, Total Phenolic and Flavonoid content, Antioxidant Activities, and Repelling Property of Sambucus ebulus	Sambucus ebulus	Hexane extract	Leaves	no	nr	50, 100, 150 mg/kg	/	Culex pipiens	Adult females	Repellency	Repellency bioassay	25	30min	negative control: no treatment positive control: DEET	albino guinea pig with shaved uncovered abdomen was placed in cage with unfed mosquitoes. number of bites recorded after 30min. Some guinea pigs had plant extract solution applied to their skin. 3 replications per treatment	l and h	r+	nr	50 mg/kg dose: 13.6% repellency 100 mg/kg dose: 46.68% repellency 250 mg/kg dose: 66.8% repellency
Motevalli-Haghi et al	2020	Evaluation of Phytochemical, Total Phenolic and Flavonoid content, Antioxidant Activities, and Repelling Property of Sambucus ebulus	Sambucus ebulus	Methanol extract	Fruits	no	nr	50, 100, 150 mg/kg	/	Culex pipiens	Adult females	Repellency	Repellency bioassay	25	30min	negative control: no treatment positive control: DEET	albino guinea pig with shaved uncovered abdomen was placed in cage with unfed mosquitoes. number of bites recorded after 30min. Some guinea pigs had plant extract solution applied to their skin. 3 replications per treatment	l and h	r+	nr	50 mg/kg dose: 38.68% repellency 100 mg/kg dose: 62.68% repellency 250 mg/kg dose: 84% repellency
Motevalli-Haghi et al	2020	Evaluation of Phytochemical, Total Phenolic and Flavonoid content, Antioxidant Activities, and Repelling Property of Sambucus ebulus	Sambucus ebulus	Methanol extract	Leaves	no	nr	50, 100, 150 mg/kg	/	Culex pipiens	Adult females	Repellency	Repellency bioassay	25	30min	negative control: no treatment positive control: DEET	albino guinea pig with shaved uncovered abdomen was placed in cage with unfed mosquitoes. number of bites recorded after 30min. Some guinea pigs had plant extract solution applied to their skin. 3 replications per treatment	l and h	r+	nr	50 mg/kg dose: 30% repellency 100 mg/kg dose: 57.16% repellency 250 mg/kg dose: 80% repellency
Benelli et al.	2017	Acute larvicidal toxicity of five essential oils (Pinus nigra, Hyssopus officinalis, Satureja montana, Aloysia citrodora and Pelargonium graveolens) against the filariasis vector Culex quinquefasciatus: Synergistic and antagonistic effects.	Satureja montana	essential oil	flowering aerial parts	no	nr	at least 6 dosages (from 5 to 100 ?L)	carvacrol (22.4%), thymol (18.8) and car- vacrol methyl ether (9.7%),p-cymene (18.9%) and ?-terpinene (8.9%)	Culex quinquefasciatus	early 3rd instar larvae	Larvicidal activity	GC-MS, Mosquito larvicidal assay (WHO)	N/A	24h	N/A	Four replicates were run simultaneously with at least 6 dosages (i.e. from 5 to 100 ?L L?1)	l	nr	l+	LC50 25.6 ?LúL?
Benelli et al.	2017	Acute larvicidal toxicity of five essential oils (Pinus nigra, Hyssopus officinalis, Satureja montana, Aloysia citrodora and Pelargonium graveolens) against the filariasis vector Culex quinquefasciatus: Synergistic and antagonistic effects.	Satureja montana	essential oil	flowering aerial parts	yes	A. citriodora	1:1 mixture of the two plants at least 6 dosages (from 5 to 100 ?L)	carvacrol (22.4%), thymol (18.8) and car- vacrol methyl ether (9.7%),p-cymene (18.9%) and ?-terpinene (8.9%)	Culex quinquefasciatus	early 3rd instar larvae	Larvicidal activity	GC-MS, Mosquito larvicidal assay (WHO)	N/A	24h	N/A	Four replicates were run simultaneously with at least 6 dosages (i.e. from 5 to 100 ?L L?1)	l	nr	l+	LC50= 18.3 ?LúL?
Benelli et al.	2017	Acute larvicidal toxicity of five essential oils (Pinus nigra, Hyssopus officinalis, Satureja montana, Aloysia citrodora and Pelargonium graveolens) against the filariasis vector Culex quinquefasciatus: Synergistic and antagonistic effects.	Satureja montana	essential oil	flowering aerial parts	yes	Pinus nigra	1:1 mixture of the two plants at least 6 dosages (from 5 to 100 ?L)	carvacrol (22.4%), thymol (18.8) and car- vacrol methyl ether (9.7%),p-cymene (18.9%) and ?-terpinene (8.9%)	Culex quinquefasciatus	early 3rd instar larvae	Larvicidal activity	GC-MS, Mosquito larvicidal assay (WHO)	N/A	24h	N/A	Four replicates were run simultaneously with at least 6 dosages (i.e. from 5 to 100 ?L L?1)	l	nr	l+	LC50= 72.5 ?LúL?
Deletre et al	2013	Repellent, irritant and toxic effects of 20 plant extracts on adults of the malaria vector Anopheles gambiae mosquito.	Satureja montana	essential oil	leaves	no	nr	0.01, 0.1 and 1%	Carvacrol (47%), c-terpinene (18%), p-cymene (13%)	Anopheles gambiae	Adults	Adulticidal activity	Toxicity assay (WHO test kit)	20	1h	negative control (solvent) and positive control (DEET and permethrin)	mosquitoes were exposed to treated paper inside a tube, after 1h mosquitoes transferred to untreated tube, mortality recorded after 24h, 3 replicates per treatment	l	nr	a+	significant toxic effect for 1% dose, no effect for 0.1% and 0.01% dose
Deletre et al	2013	Repellent, irritant and toxic effects of 20 plant extracts on adults of the malaria vector Anopheles gambiae mosquito.	Satureja montana	essential oil	leaves	no	nr	0.01, 0.1 and 1%	Carvacrol (47%), c-terpinene (18%), p-cymene (13%)	Anopheles gambiae	Adults	Repellency	Spatial repellency assay (HITSS = high-throughput screening system)	20	10.5min	negative control (solvent) and positive control (DEET and permethrin)	HITSS consisted of 2 chambers connected by a butterfly valve. The treated chamber contained a paper treated with test material (EO/extract dissolved in ethanol and silicone oil in Dow CorningH 556 fluid) or only solvent rolled around the inner surface of chamber. Treated paper coverd by chromatograph paper to avoid direct contact with the mosquitoes. Untreated chamber contained an untreated paper…	l	r+	nr	no significant repellent effect for 0.01% dose and 0.1% dose significant repellent effect for 1% dose
Deletre et al	2013	Repellent, irritant and toxic effects of 20 plant extracts on adults of the malaria vector Anopheles gambiae mosquito.	Satureja montana	essential oil	leaves	no	nr	0.01, 0.1 and 1%	Carvacrol (47%), c-terpinene (18%), p-cymene (13%)	Anopheles gambiae	Adults	Contact irritant activity	Contact irritancy assay (WHO test kit)	20	10.5min	negative control (solvent) and positive control (DEET and permethrin)	they had a tube consisting of two chambers (treated and untreated) separated by a valve that you could open and close. Treated chamber contained a paper treated with diluted product/solvent and untreated chamber contained untreated paper. Mosquitoes released in treated chamber, left 30s to acclimatize. Then valve to untreated chamber opened. Number of mosquitoes having escaped to untreated chambe…	l	nr	nr	no irritant effect
Hieu et al	2010	Repellency to Stomoxys calcitrans (Diptera: Muscidae) of Plant Essential Oils Alone or in Combination With Calophyllum inophyllum Nut Oil	Satureja montana	essential oil	N/A	no	nr	0.5 and 0.25 mg/cm2	/	Stomoxys calcitrans	adult females	Repellency	Repellency bioassay (exposed human hand bioassay)	15	5min + various	positive control (DEET)	EO dissolved in ethanol applied directly to exposed skin on back of hand of human volunteer in an 5x5cm opening in rubber glove. Hand exposed to flies for 5 min (10min after EO application) and then every 20min until bite recieved. 3 replications per treatment	l and h	r+	nr	Protection time (0.5mg/cm2 dose): data not available because skin irritation caused at this dosage Protection time (0.25mg/cm2 dose): 1.00 ñ 0.069h
Hieu et al	2010	Repellency to Stomoxys calcitrans (Diptera: Muscidae) of Plant Essential Oils Alone or in Combination With Calophyllum inophyllum Nut Oil	Satureja montana	essential oil	N/A	yes	tamanu oil 2mg/cm2)	0.25mg/cm2	/	Stomoxys calcitrans	adult females	Repellency	Repellency bioassay (exposed human hand bioassay)	15	5min + various	positive control (DEET)	EO dissolved in ethanol (0.25mg/cm2) + tamanu oil (2.0mg/cm2) applied directly to exposed skin on back of hand of human volunteer in an 5x5cm opening in rubber glove. Hand exposed to flies for 5 min (10min after EO application) and then every 20min until bite recieved. 3 replications per treatment	l and h	r+	nr	Protection time: 2.04 ñ 0.029h
Pavela et al	2020	Exploring essential oils of Slovak medicinal plants for insecticidal activity: The case of Thymus alternans and Teucrium montanum subsp. jailae.	Teucrium montanum	essential oil	aerial parts	no	nr	50, 100, 150, 200 and 300 ?g/adult	germacrene D (12.8%), two unknown oxygenated sesquiterpenes with MW of 220 (10.9 and 8.4%, respectively), and (E)-caryophyllene (8.0%).	Musca domestica	Adult females	Adulticidal activity	GC-MS, Topical bioassay	20	24h	negative control (acetone) and positive control (?-Cypermethrin (Vaztak©))	1ul of acetone with EO at different concentrations was directly applied to pronotum of anesthetized flies. Mortality recorded after 24h. 4 replications per treatment.	l	nr	a+	LC50 (95% CI)= 154.9 ñ 6.2 (143.5?167.2) ug/adult LC90 (95% CI)= 254.4 ñ 17.4 (227.5?297.3) ug/adult
Pavela et al	2020	Exploring essential oils of Slovak medicinal plants for insecticidal activity: The case of Thymus alternans and Teucrium montanum subsp. jailae.	Teucrium montanum	essential oil	aerial parts	no	nr	300, 250, 200, 150 and 100 mg L?1	germacrene D (12.8%), two unknown oxygenated sesquiterpenes with MW of 220 (10.9 and 8.4%, respectively), and (E)-caryophyllene (8.0%).	Culex quinquefasciatus	3rd instar larvae	Larvicidal activity	GC-MS, larvicidal bioassay (WHO 1996)	25	24h	negative control (water + DMSO) and positive control (?-Cypermethrin (Vaztak©))	EO diluted in DMSO and water at different concentrations. Larvae exposed to test solution in beaker. Mortality recorded after 24h. 4 replications per treatment	l	nr	l+	LC50 (95% CI)= 180.5 ñ 11.6 (143.2?215.5) mg/L LC90 (95% CI)= 268.7 ñ 28.3 (223.4?435.8) mg/L
Barnard	1999	Repellency of essential oils to mosquitoes (Diptera: Culicidae).	Thuja occidentalis	essential oil	N/A	no	nr	5, 10, 25, 50, 75, and 100%	/	Aedes aegypti	Adult females	Repellency	Repellency test	200	varying	deet as positive control (25%)	Repellency tested with human volunteers: different oil treatments applied to arm, then arm inserted in cage with mosquitoes, number of mosquito bites counted at 30min intervalls (if more than 2 bites treatment ended otherwise continued), at the end protection time was calculated 2 replications per treatment with two different humans	l and h	r0	nr	no repellent effect
Barnard	1999	Repellency of essential oils to mosquitoes (Diptera: Culicidae).	Thuja occidentalis	essential oil	N/A	no	nr	5, 10, 25, 50, 75, and 100%	/	Anopheles albimanus	Adult females	Repellency	Repellency test	200	varying	deet as positive control (25%)	Repellency tested with human volunteers: different oil treatments applied to arm, then arm inserted in cage with mosquitoes, number of mosquito bites counted at 30min intervalls (if more than 2 bites treatment ended otherwise continued), at the end protection time was calculated 2 replications per treatment with two different humans	l and h	r0	nr	no repellent effect
Bangonan et al.	2022	Laboratory Evaluation of Bigshot Maxim Against Three Species of Larval and Adult Mosquitoes, Aedes aegypti, Culex quinquefasciatus, and Anopheles quadrimaculatus.	Thyme (no latin name given)	essential oil within botanical product (BigShot Maxim)	N/A	yes	cedarwood oil (14%), cinnamon oil (0.23%)	0.53% thyme in Bigshot maxim, 1,5, 15 and 30 ppm of Bigshot maxim tested	/	Aedes aegypti	3rd instar	Larvicidal activity	Larvicidal bioassay	15	24, 48 and 72h	negative control	different dilutions of bigshot maxim prepared in cup, larvae added to solution, mortality recorded after 24, 48 and 72h, 3 trials of 5 replicates per concentration	l	nr	l+	After 48h: LC50 (95% confidence interval) = 0.0004 ppm (0.0003?0.0004) LC90 (95% confidence interal) = 0.0009 (0.0007?0.0011)
Bangonan et al.	2022	Laboratory Evaluation of Bigshot Maxim Against Three Species of Larval and Adult Mosquitoes, Aedes aegypti, Culex quinquefasciatus, and Anopheles quadrimaculatus.	Thyme (no latin name given)	essential oil within botanical product (BigShot Maxim)	N/A	yes	cedarwood oil (14%), cinnamon oil (0.23%)	0.53% thyme in Bigshot maxim, Dilutions of bigshot maxim: 1:10, 1:100, 1:300, 1:600	/	Aedes aegypti	Adult females	Adulticidal activity	Adulticidal cup bioassay	15	1, 2, 3, 4, 8 and 24h	negative (water) and positive (permethrin at 43 lg/cup) control	4 dilutions of bigshot maxim whatman filter paper inoculated with dilution and placed inside petri dish bottom, plastic cup put on top of dish, mosquitoes added to cup, mortality recorded after 0, 1, 2, 3, 4, 8 and 24h, Three trials of 5 replicates	l	nr	a+	1:10 dilution of bigshot maxim more effective than permethrin positive control -> 100% mortality after 2h limited mortality for other 3 dilutions -> not possible to calculate LC50 and LC90 values
Bangonan et al.	2022	Laboratory Evaluation of Bigshot Maxim Against Three Species of Larval and Adult Mosquitoes, Aedes aegypti, Culex quinquefasciatus, and Anopheles quadrimaculatus.	Thyme (no latin name given)	essential oil within botanical product (BigShot Maxim)	N/A	yes	cedarwood oil (14%), cinnamon oil (0.23%)	0.53% thyme in Bigshot maxim, 1,5, 15 and 30 ppm of Bigshot maxim tested	/	Anopheles quadrimaculatus	3rd instar	Larvicidal activity	Larvicidal bioassay	15	24, 48 and 72h	negative control	different dilutions of bigshot maxim prepared in cup, larvae added to solution, mortality recorded after 24, 48 and 72h, 3 trials of 5 replicates per concentration	l	nr	l+	After 48h: LC50 (95% confidence interval) = 0.0131 (0.0056?0.3431) LC90 (95% confidence interal) = 0.5 (0.0614?128,367)
Bangonan et al.	2022	Laboratory Evaluation of Bigshot Maxim Against Three Species of Larval and Adult Mosquitoes, Aedes aegypti, Culex quinquefasciatus, and Anopheles quadrimaculatus.	Thyme (no latin name given)	essential oil within botanical product (BigShot Maxim)	N/A	yes	cedarwood oil (14%), cinnamon oil (0.23%)	0.53% thyme in Bigshot maxim, Dilutions of bigshot maxim: 1:10, 1:100, 1:300, 1:600	/	Anopheles quadrimaculatus	Adult females	Adulticidal activity	Adulticidal cup bioassay	15	1, 2, 3, 4, 8 and 24h	negative (water) and positive (permethrin at 43 lg/cup) control	4 dilutions of bigshot maxim whatman filter paper inoculated with dilution and placed inside petri dish bottom, plastic cup put on top of dish, mosquitoes added to cup, mortality recorded after 0, 1, 2, 3, 4, 8 and 24h, Three trials of 5 replicates	l	nr	a+	1:10 dilution of bigshot maxim more effective than permethrin positive control -> 100% mortality after 4h limited mortality for other 3 dilutions -> not possible to calculate LC50 and LC90 values
Bangonan et al.	2022	Laboratory Evaluation of Bigshot Maxim Against Three Species of Larval and Adult Mosquitoes, Aedes aegypti, Culex quinquefasciatus, and Anopheles quadrimaculatus.	Thyme (no latin name given)	essential oil within botanical product (BigShot Maxim)	N/A	yes	cedarwood oil (14%), cinnamon oil (0.23%)	0.53% thyme in Bigshot maxim, 1,5, 15 and 30 ppm of Bigshot maxim tested	/	Culex quinquefasciatus	3rd instar	Larvicidal activity	Larvicidal bioassay	15	24, 48 and 72h	negative control	different dilutions of bigshot maxim prepared in cup, larvae added to solution, mortality recorded after 24, 48 and 72h, 3 trials of 5 replicates per concentration	l	nr	l+	After 48h: LC50 (95% confidence interval) = 0.0012 (0.001?0.0014) LC90 (95% confidence interal) = 0.004 (0.003?0.006)
Bangonan et al.	2022	Laboratory Evaluation of Bigshot Maxim Against Three Species of Larval and Adult Mosquitoes, Aedes aegypti, Culex quinquefasciatus, and Anopheles quadrimaculatus.	Thyme (no latin name given)	essential oil within botanical product (BigShot Maxim)	N/A	yes	cedarwood oil (14%), cinnamon oil (0.23%)	0.53% thyme in Bigshot maxim, Dilutions of bigshot maxim: 1:10, 1:100, 1:300, 1:600	/	Culex quinquefasciatus	Adult females	Adulticidal activity	Adulticidal cup bioassay	15	1, 2, 3, 4, 8 and 24h	negative (water) and positive (permethrin at 43 lg/cup) control	4 dilutions of bigshot maxim whatman filter paper inoculated with dilution and placed inside petri dish bottom, plastic cup put on top of dish, mosquitoes added to cup, mortality recorded after 0, 1, 2, 3, 4, 8 and 24h, Three trials of 5 replicates	l	nr	a+	1:10 dilution of bigshot maxim more effective than permethrin positive control -> 100% mortality after 4h limited mortality for other 3 dilutions -> not possible to calculate LC50 and LC90 values
Kang et al	2009	Spray adulticidal effects of plant oils against house mosquito, Culex pipiens pallens (Diptera: Culicidae)	Thyme red (no latin name given)	essential oil	N/A	no	nr	1000ppm	/	Culex pipiens pallens	Adults females	Adulticidal activity	Adulticidal bioassay	N/A	1h, 6h and 24h	negative control with ethanol only	EO diluted in ethanol to a concentration of 1000ppm. Mosquitoes in cage and diluted EO sprayed onto mosquitoes homogeneously. mortality recorded after 1h, 6h and 24h. At least 3 replications per treatment.	l	nr	a+	% mortality after 1h: ca. 20% % mortality after 6h: ca. 20% % mortality after 24h: ca. 20%
Kang et al	2009	Spray adulticidal effects of plant oils against house mosquito, Culex pipiens pallens (Diptera: Culicidae)	Thyme white (no latin name given)	essential oil	N/A	no	nr	1000ppm	/	Culex pipiens pallens	Adults females	Adulticidal activity	Adulticidal bioassay	N/A	1h, 6h and 24h	negative control with ethanol only	EO diluted in ethanol to a concentration of 1000ppm. Mosquitoes in cage and diluted EO sprayed onto mosquitoes homogeneously. mortality recorded after 1h, 6h and 24h. At least 3 replications per treatment.	l	nr	a+	% mortality after 1h: ca. 15% % mortality after 6h: ca. 5% % mortality after 24h: ca. 15%
El Zayyat et al.	2017	Bioefficacy of some Egyptian aromatic plants on Culex pipiens (Diptera: Culicidae) adults and Larvae	Thymus vulgaris	acetone extract	whole plant	no	nr	Adulticidal assay (CDC): 0.2g/L, 0.4g/L, 0.6g/L, 0.8g/L Feeding toxicity: 10g/L, 20g/L, 40g/L	/	Culex pipiens	Adults	Adulticidal activity	2 adulticidal bioassays (adaptation of CDC Bottle Bioassays) technique + assessment of feeding toxicity according Allan et al 2011)	N/A	Adulticidal assay (CDC): 2h and 24h, Feeding toxicity: 2h (exposure to bait), 72h to record effect	Adulticidal assay (CDC): alcool as negative control Feeding toxicity: negative control with only sucrose	Adulticidal assay: - CDC bottle assay: mosquitoes left in bottle coated with plant extract, Mortality recorded after 2h and 24h - Feeding toxicity: baits with sucrose and tested plant extract presented to starved mosquitoes for 2h, mortality recorded for 72h	l	nr	l+	CDC bottle assay: no mortality after 2h, after 24h: LC50=0.437 g/L Feeding toxicity: LC50=19.967 g/L
El Zayyat et al.	2017	Bioefficacy of some Egyptian aromatic plants on Culex pipiens (Diptera: Culicidae) adults and Larvae	Thymus vulgaris	acetone extract	whole plant	no	nr	Larvicidal assay: 0.02g/L, 0.05g/L, 0.1 g/L, 0.2g/L and 0.3g/L	/	Culex pipiens	Late 3rd instar larvae	Larvicidal activity	Larvicidal bioassay	N/A	72h	negative controls with water	larvae placed in cups with water with different concentrations of plant extract, mortality recorded after 72h	l	nr	l+	LC50=0.07 g/L
Gupta et al	2022	Preparation of Thymus vulgaris (L.) essential oil nanoemulsion and its chitosan encapsulation for controlling mosquito vectors.	Thymus vulgaris	chitosan encapsulation of thyme oil nanoemulsion	flowering tops and leaves	no	nr	various	1,3,8-p-Menthatriene (45.58%), 3-Carene (12.63%), 3-Isopropylidene-5-methyl-hex- 4-en-2-one (0.10%), Phenol, 2-ethyl-4,5-dimethyl- (41.50%), 2-isopropyl-5-methylphenol (0.18%)	Aedes aegypti	3rd instar larvae	Larvicidal activity	GC-MS, larvicidal bioassay (WHO)	20	24h and 48h	Negative control (water) and positive control (permethrin, concentration: 1 ppm)	larvae placed in beaker with 100ml water, EO nanoemulsion with encapsulation added at different concentrations, mortality recorded after 24h and 48h, 5 replications per treatment. Later the larvae were also observed for morphological changes.	l	nr	l+	After 24h: LC50 (ppm) (LFL-UFL) = 33.63 (23.29?53.2) LC90 (ppm) (LFL-UFL) = 183.8 (97.3?729.2) After 48h: LC50 (ppm) (LFL-UFL) = 21.66 (14.18?32.65) LC90 (ppm) (LFL-UFL) = 134.28 (72.96?493.5) gross morphological changes -> constricted and distorted body towards anal region, bristles on setae not identifiable, general shrinking and blackening of body, body segments not recognizable as separate
Gupta et al	2022	Preparation of Thymus vulgaris (L.) essential oil nanoemulsion and its chitosan encapsulation for controlling mosquito vectors.	Thymus vulgaris	chitosan encapsulation of thyme oil nanoemulsion	flowering tops and leaves	no	nr	various	1,3,8-p-Menthatriene (45.58%), 3-Carene (12.63%), 3-Isopropylidene-5-methyl-hex- 4-en-2-one (0.10%), Phenol, 2-ethyl-4,5-dimethyl- (41.50%), 2-isopropyl-5-methylphenol (0.18%)	Anopheles stephensi	3rd instar larvae	Larvicidal activity	GC-MS, larvicidal bioassay (WHO)	20	24h and 48h	Negative control (water) and positive control (permethrin, concentration: 1 ppm)	larvae placed in beaker with 100ml water, EO nanoemulsion with encapsulation added at different concentrations, mortality recorded after 24h and 48h, 5 replications per treatment. Later the larvae were also observed for morphological changes.	l	nr	l+	After 24h: LC50 (ppm) (LFL-UFL) = 18.88 (12.98?27.21) LC90 (ppm) (LFL-UFL) = 95.23 (55.48?299.5) After 48h: LC50 (ppm) (LFL-UFL) = 11.82 (7.65?16.37) LC90 (ppm) (LFL-UFL) = 52.87 (34.19?123.8) gross morphological changes -> constricted and distorted body towards anal region, bristles on setae not identifiable, general shrinking and blackening of body, body segments not recognizable as separate
Gupta et al	2022	Preparation of Thymus vulgaris (L.) essential oil nanoemulsion and its chitosan encapsulation for controlling mosquito vectors.	Thymus vulgaris	chitosan encapsulation of thyme oil nanoemulsion	flowering tops and leaves	no	nr	various	1,3,8-p-Menthatriene (45.58%), 3-Carene (12.63%), 3-Isopropylidene-5-methyl-hex- 4-en-2-one (0.10%), Phenol, 2-ethyl-4,5-dimethyl- (41.50%), 2-isopropyl-5-methylphenol (0.18%)	Culex tritaeniorhynchus	3rd instar larvae	Larvicidal activity	GC-MS, larvicidal bioassay (WHO)	20	24h and 48h	Negative control (water) and positive control (permethrin, concentration: 1 ppm)	larvae placed in beaker with 100ml water, EO nanoemulsion with encapsulation added at different concentrations, mortality recorded after 24h and 48h, 5 replications per treatment. Later the larvae were also observed for morphological changes.	l	nr	l+	After 24h: LC50 (ppm) (LFL-UFL) = 29.8 (19.63?41.13) LC90 (ppm) (LFL-UFL) = 126.79 (83.35?278.9) After 48h: LC50 (ppm) (LFL-UFL) = 15.59 (9.92?21.67) LC90 (ppm) (LFL-UFL) = 53.08 (37.7?87.84) gross morphological changes -> constricted and distorted body towards anal region, bristles on setae not identifiable, general shrinking and blackening of body, body segments not recognizable as separate
Sajfrtova et al	2013	Effect of separation method on chemical composition and insecticidal activity of Lamiaceae isolates	Thymus vulgaris	CO2 extract (3 different ones)	aerial parts	no	nr	at least 5 dosages	Thymol (ca. between 9-14), y-terpinene (ca. between 0.21-2.5%), p-cymene (ca. between 0.4-2.5%)	Culex quinquefasciatus	early 4th instar larvae	Larvicidal activity	GC-MS, GC-FID, Larvicidal bioassay (WHO 1996)	25	24h	N/A	Larvae added to glass bowl with plant extract solution diluted in water and DMSO at different concentrations. Mortality recorded after 24h. 4 replications per treatment	l	nr	l+	1/LD50 = ca. 0.01-0.025 ug^-1
Sajfrtova et al	2013	Effect of separation method on chemical composition and insecticidal activity of Lamiaceae isolates	Thymus vulgaris	CO2 extract (3 different ones)	aerial parts	no	nr	5 different doses	Thymol (ca. between 9-14), y-terpinene (ca. between 0.21-2.5%), p-cymene (ca. between 0.4-2.5%)	Musca domestica	Adults	Adulticidal activity	GC-MS, GC-FID, Topical bioassay	20	24h	negative control (acetone only)	extracts dissolved in acetone at different concentrations. 1ul of solution applied directy on dorsum of fly. Mortality recorded after 24h. 4 replications per treatment	l	nr	a+	1/LD50 = ca.0.0025 - 0.004 ug^-1
Sajfrtova et al	2013	Effect of separation method on chemical composition and insecticidal activity of Lamiaceae isolates	Thymus vulgaris	CO2 extract (3 different ones)	aerial parts	no	nr	5 different concentrations	Thymol (ca. between 9-14), y-terpinene (ca. between 0.21-2.5%), p-cymene (ca. between 0.4-2.5%)	Musca domestica	Larvae	Larvicidal activity	GC-MS, GC-FID, Larvicidal bioassay (dipping method)	20	30s	negative control (acetone only)	extract solutions at different concentrations were prepared in glass bowls (solvent: acetone). Larvae wrapped in voile cloth and gently dipped in solution for 30s. Mortality recorded after 24h. 3 replications per treatment	l	nr	l+	1/LD50 = ca. 0.003-0.004 ug^-1
De Oliveira et al	2021	Larvicidal, adulticidal and repellent activities against Aedes aegypti L. of two commonly used spices, Origanum vulgare L. and Thymus vulgaris L.	Thymus vulgaris	essential oil	aerial parts	no	nr	100, 75, 50, 25 and 10 ug/mL	thymol (40.0%), p-cymene (19.3%) and g-terpinene (17.3%)	Aedes aegypti	late 3rd and early 4th instar larvae	Larvicidal activity	GC-MS, larvicidal bioassay (WHO 2005)	10	24h and 48h	negative control (DMSO in water) and positive control (Temephos)	larvae exposed to 1ml solution of 1% DMSO and EO at different concentrations, mortality recorded after 24h and 48h, 5 replicates per treatment	l	nr	l+	after 24h: LC50 (ug/mL) (95% CL) = 38.9 (38.4 - 39.5) LC90 (ug/mL) (95% CL) = 46.5 (45.5 - 47.7) after 48h: LC50 (ug/mL) (95% CL) = 37.7 (33.6 - 41.7) LC90 (ug/mL) (95% CL) = 46.5 (41.9 - 62.2)
De Oliveira et al	2021	Larvicidal, adulticidal and repellent activities against Aedes aegypti L. of two commonly used spices, Origanum vulgare L. and Thymus vulgaris L.	Thymus vulgaris	essential oil	aerial parts	no	nr	50, 20, 15, 10 and 7 ug/mL	thymol (40.0%), p-cymene (19.3%) and g-terpinene (17.3%)	Aedes aegypti	Adult females	Adulticidal activity	GC-MS, adulticidal bioassay (CDC 2012)	15	15min, 30min, 45min, 60min, 75min, 90min	negative control (acetone) and positive control (del- tamethrin (0.60 ug/mL))	EO diluted in 1ml acetone at different concentrations, this solution was then added to a 295ml bottle and bottle agitated and rolled to sides until liquid disappeared, mosquitoes put inside bottle, mortality recorded after 90min with 15min readings in between, 3 replications per treatment	l	nr	a+	After 90min: LC50 (ug/mL) (95% CL) = 12.8 (11.7 - 13.9) LC90 (ug/mL) (95% CL) = 25.0 (22.2 - 29.3)
De Oliveira et al	2021	Larvicidal, adulticidal and repellent activities against Aedes aegypti L. of two commonly used spices, Origanum vulgare L. and Thymus vulgaris L.	Thymus vulgaris	essential oil	aerial parts	no	nr	0.01, 0.1, 0.5, 1.0, 2.5 and 5.0%	thymol (40.0%), p-cymene (19.3%) and g-terpinene (17.3%)	Aedes aegypti	Adults females	Repellency	GC-MS, repellency bioassay (Giatropoulos et al., 2018; Nararak et al., 2019)	15	30min (not entirely sure)	negative control with only ethanol, positive control (DEET)	EOs diluted in ethanol to obtain different concentrations, solution spread on filter paper, Test: mosquitoes put in chamber with the treated filter papers and left 3min to adjust to new environment, then door to another chamber was opened to which the mosquitoes could escape if they wanted to, number of "escaped" mosquitoes counted in intervals of 1 to 30min, 3 replications per treatment	l	r+	nr	Repellency = % of mosquitoes that escaped to other chamber 0.01% -> 28.9% repellency 0.1% -> 66.7% repellency 0.5% -> 68.9% repellency 1.0% -> 20.0% repellency 2.5% -> 6.7% repellency 5.0% -> 4.4% repellency
Kazempour et al	2021	Larvicidal activities of essential oils of indigenous medicinal plants, Mentha pulegium L., Satureja hortensis L., and Thymus vulgaris L. against malaria vector, Anopheles stephensi	Thymus vulgaris	essential oil	aerial parts	no	nr	various	/	Anopheles stephensi	3th to 4th instar larvae	Larvicidal activity	Larvicidal bioassay (WHO 2019)	25	24h	N/A	EO tested on the larvae at 5 different concentrations, 4 replications per treatment	l	nr	l+	LC50 = 53.1063ppm LC90 = 96.4527ppm
Bouguerra et al.	2018	Effect of Thymus vulgaris L. (Lamiales: Lamiaceae) Essential Oil on Energy Reserves and Biomarkers in Culex pipiens L. (Diptera: Culicidae) from Tebessa (Algeria)	Thymus vulgaris	essential oil	aerial parts	no	nr	25, 50, 100, 150 and 200ppm	Linalool (82.88%), thymol (4.92%), Linalyl acetate (2.43%), cymene (2.08%), ascabin (1.74%), Caryophyllene (1.47%)	Culex pipiens	4th instar larvae	Larvicidal activity	GC-MS, larvicidal bioassay (WHO)	20	24h	negative control (water) and positive control (ethanol)	larvae exposed to different concentrations of EO for 24h, 4 replications per treatment, mortality recorded 24h, 48h and 72h after treatment	l	nr	l+	LC (95% FL) in ppm after 24h: LC10= 25.06 (12.16-51.52), LC25= 42.46 (26.54-64.92), LC50= 72.04 (52.82-98.25), LC90=207.01 (112.71-380.18) after 48h: LC10=24.32 (11.45-51.52) 25.06, LC25= 40.83 (24.94-66.83) , LC50= 68.61 (49.40-95.30), LC90=190.54 (102.32-366.43) after 72h: LC10= 22.59 (11.45-44.56) , LC25= 37.49 (23.98-58.47), LC50= 62.12 (45.92-84.05), LC90= 169.82 (94.84-306.90)
Sajfrtova et al	2013	Effect of separation method on chemical composition and insecticidal activity of Lamiaceae isolates	Thymus vulgaris	essential oil	aerial parts	no	nr	at least 5 dosages	Thymol (40.6%), p-cymene (19.2%), y-terpinene (11.6%), linalool (2.03%), carvacrol (1.75%), borneol (1.53%), a-Terpinene (1.52%), trans-caryophyllene (1.51%), myrcene (1.4%)	Culex quinquefasciatus	early 4th instar larvae	Larvicidal activity	GC-MS, GC-FID, Larvicidal bioassay (WHO 1996)	25	24h	N/A	Larvae added to glass bowl with plant extract solution diluted in water and DMSO at different concentrations. Mortality recorded after 24h. 4 replications per treatment	l	nr	l+	1/LD50 = ca. 0.03 ug^-1
Sajfrtova et al	2013	Effect of separation method on chemical composition and insecticidal activity of Lamiaceae isolates	Thymus vulgaris	essential oil	aerial parts	no	nr	5 different doses	Thymol (40.6%), p-cymene (19.2%), y-terpinene (11.6%), linalool (2.03%), carvacrol (1.75%), borneol (1.53%), a-Terpinene (1.52%), trans-caryophyllene (1.51%), myrcene (1.4%)	Musca domestica	Adults	Adulticidal activity	GC-MS, GC-FID, Topical bioassay	20	24h	negative control (acetone only)	extracts dissolved in acetone at different concentrations. 1ul of solution applied directy on dorsum of fly. Mortality recorded after 24h. 4 replications per treatment	l	nr	a+	1/LD50 = ca. 0.012 ug^-1
Sajfrtova et al	2013	Effect of separation method on chemical composition and insecticidal activity of Lamiaceae isolates	Thymus vulgaris	essential oil	aerial parts	no	nr	5 different concentrations	Thymol (40.6%), p-cymene (19.2%), y-terpinene (11.6%), linalool (2.03%), carvacrol (1.75%), borneol (1.53%), a-Terpinene (1.52%), trans-caryophyllene (1.51%), myrcene (1.4%)	Musca domestica	Larvae	Larvicidal activity	GC-MS, GC-FID, Larvicidal bioassay (dipping method)	20	30s	negative control (acetone only)	extract solutions at different concentrations were prepared in glass bowls (solvent: acetone). Larvae wrapped in voile cloth and gently dipped in solution for 30s. Mortality recorded after 24h. 3 replications per treatment	l	nr	l+	1/LD50 = ca. 0.01 ug^-1
Giatropoulos et al.	2018	Chemical composition and assessment of larvicidal and repellent capacity of 14 Lamiaceae essential oils against Aedes albopictus.	Thymus vulgaris	essential oil	aerial parts (flowering stage)	no	nr	Unclear	thymol (75.6%)	Aedes albopictus	late 3rd to early 4th instar larvae	Larvicial activity	GC-MS, Larvicial bioassay (WHO 2005)	20	24h	Aqueous solution of DMSO as negative control	Larvae place in aqueous DMSO solution with tested material at different concentrations, 4 replications per dose, mortality recorded after 24h	l	nr	l+	Larvicidal assay: LC value expressed in mg/L LC50 (95% CL): 20.5 (18.3?22.8), LC90 (95% CL): 45.6 (39.8?54.5) Repellent bioassay: mean number of landings ñ SEM after 5min 0.2mg/cm2: 0 landings 0.08mg/cm2: 13.7 ñ 1.7 landings
Giatropoulos et al.	2018	Chemical composition and assessment of larvicidal and repellent capacity of 14 Lamiaceae essential oils against Aedes albopictus.	Thymus vulgaris	essential oil	aerial parts (flowering stage)	no	nr	0.2mg/cm2, 0.08mg/cm2	thymol (75.6%)	Aedes albopictus	Adults	Repellency	GC-MS, Repellency bioassay	100 (1:1 sex ratio)	5min	negative control and positive control with DEET	Human puts arm (treated with EO at different doses) through plastic glove inside cage with starved mosquitoes, glove has hole -> mosquito landings counted during 5min, each treatment replicated 8x	l and h	r+	nr	mean number of landings ñ SEM after 5min 0.2mg/cm2: 0 landings 0.08mg/cm2: 13.7 ñ 1.7 landings
Ahmadi et al.	2022	Biochemical and insecticidal effects of plant essential oils on insecticide resistant and susceptible populations of Musca domestica L. point to a potential cross-resistance risk.	Thymus vulgaris	essential oil	flower and stem	no	nr	Topical bioassay: 5-6 different concentrations ranging from 2-250ug/fly Fumigant bioassay: different concentrations	/	Musca domestica	Adult	Adulticidal activity	Chemical analysis of EOs (GC-MS), Topical bioassay, fumigant bioassay	Topical bioassay: 15-20 flies Fumigant bioassay: 20 flies	Topical bioassay: 24h Fumigant bioassay: 30min	acetone as negative control	Topical bioassay: EO dissolved in acetone, EO solution directly applied to pronotum of fly, each treatment replicated at least 3 times, mortality recorded after 24h (method of Benelli et al 2018) Fumigant bioassay: cotton pad with different EO concentrations in petri dish in sealed glass jar, flies also in glass jar, but separated by a mesh from direct contact to cotton pad, mortality recorded af…	l	nr	a+	Topical bioassay: LC50 (?g/fly) (95% CI): 47.21 (37.86?57.94) LC95 (?g/fly) (95% CI): 316.82 (216.23?568.85) Fumigant bioassay: LC50 (?g/L) (95% CI): 20.12 (16.08?24.52) LC95 (?g/L) (95% CI): 152.05 (105.32?263.43)
Pavela	2007	Lethal and sublethal effects of thyme oil (Thymus vulgaris L.) on the House fly (Musca domestica Lin.)	Thymus vulgaris	essential oil	Flowering plant	no	nr	1ul at various concentrations	thymol (77.72%), p-cymene (12.68 %), linalool (4.31 %), carvacrol (3.24 %)	Musca domestica	Adults	Adulticidal activity	GC-MS, Topical bioassay	50	24h	negative control (acetone)	1ul dose of EO diluted in acetone at different concentrations applied directly on anesthetized flies. mortality assessed after 24h. At least 3 replications per treatment.	l	nr	a+	Female flies: LD50 (95% CI) = 55.8 (49.7-66.6) ?g per fly LD99 (95% CI) = 83.5 (72.9-88.8) ?g per fly Male flies: LD50 (95% CI) = 44.4 (39.1-48.7) ?g per fly LD99 (95% CI) = 66.6 (61.3-72.9) ?g per fly
Pavela	2007	Lethal and sublethal effects of thyme oil (Thymus vulgaris L.) on the House fly (Musca domestica Lin.)	Thymus vulgaris	essential oil	Flowering plant	no	nr	1ul at various concentrations	thymol (77.72%), p-cymene (12.68 %), linalool (4.31 %), carvacrol (3.24 %)	Musca domestica	Final-instar larvae	Larvicidal activity	GC-MS, Topical bioassay	50	24h	negative control (acetone)	1ul dose of EO diluted in acetone at different concentrations applied directly on anesthetized flies. mortality assessed after 24h. At least 3 replications per treatment.	l	nr	l+	LD50 (95% CI) = 66.6 (63.8-127.9) ?g per fly LD99 (95% CI) = 156.4 (139.5-183.9) ?g per fly
Pavela	2007	Lethal and sublethal effects of thyme oil (Thymus vulgaris L.) on the House fly (Musca domestica Lin.)	Thymus vulgaris	essential oil	Flowering plant	no	nr	various	thymol (77.72%), p-cymene (12.68 %), linalool (4.31 %), carvacrol (3.24 %)	Musca domestica	Adults	Adulticidal activity	GC-MS, Fumigant bioassay	50	24h	N/A	Flies in cage. Ventilator produced air-circulation to evaporate EOs that were poured on filter papers in front of it for fumigation. Mortality recorded after 24h. at least 3 replications per treatment	l	nr	a+	Female flies: LD50 (95% CI) = 13.4 (11.9-13.4) ?g/ml LD99 (95% CI) = 21.9 (18.9-24.5) ?g/ml Male flies: LD50 (95% CI) = 10.7 (8.2-11.5) ?g/ml LD99 (95% CI) = 16.7 (11.9-18.6) ?g/ml
Pavela	2007	Lethal and sublethal effects of thyme oil (Thymus vulgaris L.) on the House fly (Musca domestica Lin.)	Thymus vulgaris	essential oil	Flowering plant	no	nr	various	thymol (77.72%), p-cymene (12.68 %), linalool (4.31 %), carvacrol (3.24 %)	Musca domestica	Final-instar larvae	Larvicidal activity	GC-MS, Fumigant bioassay	50	24h	N/A	Flies in cage. Ventilator produced air-circulation to evaporate EOs that were poured on filter papers in front of it for fumigation. Mortality recorded after 24h. at least 3 replications per treatment	l	nr	l+	LD50 (95% CI) = 4.4 (3.3-5.6) ?g/ml LD99 (95% CI) = 8.2 (7.8-9.6) ?g/ml
Pavela	2007	Lethal and sublethal effects of thyme oil (Thymus vulgaris L.) on the House fly (Musca domestica Lin.)	Thymus vulgaris	essential oil	Flowering plant	no	nr	32.3 ?g for males 25.5 ?g for females	thymol (77.72%), p-cymene (12.68 %), linalool (4.31 %), carvacrol (3.24 %)	Musca domestica	Adults	Sublethal effects	GC-MS, Sublethal effects test	30 + 30	24h	negative control (no treatment)	Adult flies (males and females separated in two group) had the LD30 dose of EO solution applied directly on their body. The flies that survived 24h and seemed vital were used in the following tests.	l	nr	a+	Longevity of both males and females was significantly decreased compared to the untreated ones. Generally LT50 for treated flies was around 5-7 days and around 18-19 days for the untreated flies. LT99 was around 21-24 days for treated flies and 30-32 for untreated flies. Significant decrease of fecundity and egg emergence
Pavela	2007	Lethal and sublethal effects of thyme oil (Thymus vulgaris L.) on the House fly (Musca domestica Lin.)	Thymus vulgaris	essential oil	Flowering plant	no	nr	32.3 ?g for males 25.5 ?g for females	thymol (77.72%), p-cymene (12.68 %), linalool (4.31 %), carvacrol (3.24 %)	Musca domestica	Adults	Sublethal effects	GC-MS, Sublethal effects test	30 + 30	24h	negative control (no treatment)	Assessment of fecundity and longevity: flies (30males and 30females) kept in breeding cage with food and petri dish for oviposition. 4 different groups (both treated males and females, both untreated m and f, treated f and untreated m, treated m and untreated f). 3 replications of the test. Mortality and number of eggs laid were recorded daily.	l	nr	a+	Longevity of both males and females was significantly decreased compared to the untreated ones. Generally LT50 for treated flies was around 5-7 days and around 18-19 days for the untreated flies. LT99 was around 21-24 days for treated flies and 30-32 for untreated flies. Significant decrease of fecundity and egg emergence
Pavela	2007	Lethal and sublethal effects of thyme oil (Thymus vulgaris L.) on the House fly (Musca domestica Lin.)	Thymus vulgaris	essential oil	Flowering plant	no	nr	32.3 ?g for males, 25.5 ?g for females	thymol (77.72%), p-cymene (12.68 %), linalool (4.31 %), carvacrol (3.24 %)	Musca domestica	Adults	Sublethal effects	GC-MS, Sublethal effects test	30 + 30	24h	negative control (no treatment)	Assessment of vitality of next generation: eggs from the previous test were put in plastic dishes with feed. number of emerged larvae, total larvae mortality, pupae weight and number of grown-up adults was recorded.	l	nr	a+	Longevity of both males and females was significantly decreased compared to the untreated ones. Generally LT50 for treated flies was around 5-7 days and around 18-19 days for the untreated flies. LT99 was around 21-24 days for treated flies and 30-32 for untreated flies. Significant decrease of fecundity and egg emergence
Pavela	2009	Larvicidal property of essential oils against Culex quinquefasciatus Say (Diptera: Culicidae)	Thymus vulgaris	essential oil	Flowering tops	no	nr	various: from 5 to 500ug/ml)	thymol (60.3%), p-cymene (10.1%)	Culex quinquefasciatus	early 3rd instar larvae	Larvicidal activity	GC-MS, Larvicidal bioassay (WHO 1996)	N/A	24h	N/A	EOs dissolved in DMSO and diluted to different concentrations with distilled water. Larvae added to bowl with test solution. Mortality recorded after 24h. 4 replications per treatment	l	nr	l+	LC50 (95% CI)= 32.9 (28.2?39.7) ug/ml LC90 (95% CI)= 99.1 (83.5?122.5) ug/ml
Pavela	2009	Larvicidal property of essential oils against Culex quinquefasciatus Say (Diptera: Culicidae)	Thymus vulgaris	essential oil	Flowering tops	no	nr	44ug/ml	thymol (60.3%), p-cymene (10.1%)	Culex quinquefasciatus	early 4th instar larvae	Larval development (sublethal effects)	GC-MS, Assay for effect on larval development	100	5h	negative control (water + DMSO)	Larvae left in container with 3L of water for 1h acclimatization. Then LD50 dose of EO added. Larvae removed after 5h and put in clean water with food. They were kept there to develop until adult emergence. Mortality recorded during experiment and 24 and 48h following termination of exposure. also percent of adult emergence recorded. 3 replications per treatment	l	nr	l+	Larval mortality after 24h: 63.3 ñ 10.3% Larval mortality after 48h: 79.2 ñ 8.8% Total larval mortality: 97.3 ñ 5.6% Percentage adult emergence: 12.3 ñ 0.9%
Pavela	2009	Larvicidal property of essential oils against Culex quinquefasciatus Say (Diptera: Culicidae)	Thymus vulgaris	essential oil	Flowering tops	no	nr	0.005, 0.01 and 0.02%.	thymol (60.3%), p-cymene (10.1%)	Culex quinquefasciatus	Adult females	Oviposition deterrence	Oviposition deterrence assay (Xue 2001)	15	24h	negative control (solvent with DMSO)	Gravid female mosquitoes in cages with two bowls for oviposition. One was filled with water treated with EO at different concentrations the other bowl only with water and solvent control. Number of eggs laid recorded after 24h. 5 replications per treatment	l	od+	nr	effective repellency: 0.02% dose = 100% repellency 0.01% dose = 99.8 ñ 0.3 % repellency 0.005% dose = 62.3 ñ 10.2% repellency
Drapeau et al	2009	Repellent studies with Aedes aegypti mosquitoes and human olfactory tests on 19 essential oils from Corsica, France	Thymus vulgaris	essential oil	Flowers	no	nr	1%	Thymol, ?-pinene, ?-pinene, carvacol	Aedes aegypti	Adult females	Repellency	Y-tube olfactometer	15-20	30s	only finger as stimulus and no EO (?)	y-tube olfactometer consisted of a plexiglas tube with a release chamber at one end and a decision chamber at the other end which leads up to 2 other tubes that the mosquitoes can choose (test and control branch), filter paper treated with EO dissolved in ethanol put in tube between release and decision chamber, blood-starved mosquitoes put inside closed release chamber and left to acclimatize fo…	l and h	r+	nr	EO caused reduced activity of mosquitoes in olfactometer -> about 84% active mosquitoes EO caused reduced attractiveness of finger
Sheng et al	2020	Screening of larvicidal activity of 53 essential oils and their synergistic effect for the improvement of deltamethrin efficacy against Aedes albopictus	Thymus vulgaris	essential oil	leaves	no	nr	Preliminary screening: 100ppm Further tests: several concentrations (at least 7)	/	Aedes albopictus	4th instar larvae	Larvicidal activity	Larvicidal bioassay (WHO 2005)	20	24h	N/A	Preliminary screening: larvae transferred to 100ppm EO solution (dissolved in acetone and water). Mortality reocrded after 24h. 4 replicates. If nearly 100% mortality in preliminary screening, a second test was done with at least 7 other concentrations. 3 replications per treatment	l	nr	l+	Mortality at 100ppm: 100% LC50= 31.6 ppm LC90= 43.2 ppm
Deletre et al	2013	Repellent, irritant and toxic effects of 20 plant extracts on adults of the malaria vector Anopheles gambiae mosquito.	Thymus vulgaris	essential oil	leaves	no	nr	0.01, 0.1 and 1%	Thymol (35%), p-cymene (23%), carvacrol (15%)	Anopheles gambiae	Adults	Adulticidal activity	Toxicity assay (WHO test kit)	20	1h	negative control (solvent) and positive control (DEET and permethrin)	mosquitoes were exposed to treated paper inside a tube, after 1h mosquitoes transferred to untreated tube, mortality recorded after 24h, 3 replicates per treatment	l	nr	a+	significant toxic effect for 1% dose, no effect for 0.1% and 0.01% dose
Deletre et al	2013	Repellent, irritant and toxic effects of 20 plant extracts on adults of the malaria vector Anopheles gambiae mosquito.	Thymus vulgaris	essential oil	leaves	no	nr	0.01, 0.1 and 1%	Thymol (35%), p-cymene (23%), carvacrol (15%)	Anopheles gambiae	Adults	Repellency	Spatial repellency assay (HITSS = high-throughput screening system)	20	10.5min	negative control (solvent) and positive control (DEET and permethrin)	HITSS consisted of 2 chambers connected by a butterfly valve. The treated chamber contained a paper treated with test material (EO/extract dissolved in ethanol and silicone oil in Dow CorningH 556 fluid) or only solvent rolled around the inner surface of chamber. Treated paper coverd by chromatograph paper to avoid direct contact with the mosquitoes. Untreated chamber contained an untreated paper…	l	r+	nr	significant repellent effect for 0.1% dose and 1% dose no significant repellent effect for 0.01% dose
Deletre et al	2013	Repellent, irritant and toxic effects of 20 plant extracts on adults of the malaria vector Anopheles gambiae mosquito.	Thymus vulgaris	essential oil	leaves	no	nr	0.01, 0.1 and 1%	Thymol (35%), p-cymene (23%), carvacrol (15%)	Anopheles gambiae	Adults	Contact irritant activity	Contact irritancy assay (WHO test kit)	20	10.5min	negative control (solvent) and positive control (DEET and permethrin)	they had a tube consisting of two chambers (treated and untreated) separated by a valve that you could open and close. Treated chamber contained a paper treated with diluted product/solvent and untreated chamber contained untreated paper. Mosquitoes released in treated chamber, left 30s to acclimatize. Then valve to untreated chamber opened. Number of mosquitoes having escaped to untreated chambe…	l	nr	nr	thyme was irritant at all concentrations
Barnard	1999	Repellency of essential oils to mosquitoes (Diptera: Culicidae).	Thymus vulgaris	essential oil	N/A	no	nr	5, 10, 25, 50, 75, and 100%	/	Aedes aegypti	Adult females	Repellency	Repellency test	200	varying	deet as positive control (25%)	Repellency tested with human volunteers: different oil treatments applied to arm, then arm inserted in cage with mosquitoes, number of mosquito bites counted at 30min intervalls (if more than 2 bites treatment ended otherwise continued), at the end protection time was calculated 2 replications per treatment with two different humans	l and h	r+	nr	5%: no repellent effect 10%: no repellent effect 25%: 45min (ñ21) 50%: 75min (ñ21) 75%: 75min (ñ21) 100%: 135min (ñ21)
Barnard	1999	Repellency of essential oils to mosquitoes (Diptera: Culicidae).	Thymus vulgaris	essential oil	N/A	no	nr	5, 10, 25, 50, 75, and 100%	/	Anopheles albimanus	Adult females	Repellency	Repellency test	200	varying	deet as positive control (25%)	Repellency tested with human volunteers: different oil treatments applied to arm, then arm inserted in cage with mosquitoes, number of mosquito bites counted at 30min intervalls (if more than 2 bites treatment ended otherwise continued), at the end protection time was calculated 2 replications per treatment with two different humans	l and h	r+	nr	5%: no repellent effect 10%: no repellent effect 25%: 45min (ñ21) 50%: 30min (ñ0) 75%: 60min (ñ42) 100%: 105min (ñ21)
Barnard	1999	Repellency of essential oils to mosquitoes (Diptera: Culicidae).	Thymus vulgaris	essential oil	N/A	yes	Syzygium aromaticum	50% clove + 50% thyme, 75% clove + 25% thyme	/	Anopheles albimanus	Adult females	Repellency	Repellency test	200	varying	deet as positive control (25%)	Repellency tested with human volunteers: different oil treatments applied to arm, then arm inserted in cage with mosquitoes, number of mosquito bites counted at 30min intervalls (if more than 2 bites treatment ended otherwise continued), at the end protection time was calculated 2 replications per treatment with two different humans	l and h	r+	nr	50% clove + 50% thyme: 150min (ñ42) protection time 75% clove + 25% thyme: 135min (ñ30) protection time => The two mixtures were not significantly different
Prez L¢pez et al	2015	Essential oils from Zanthoxylum fagara Wild Lime, Ruta chalepensis L. and Thymus vulgaris L.: Composition and activity against Aedes aegypti larvae	Thymus vulgaris	essential oil	N/A	no	nr	several (from 1 to 70æg/ml)	thymol (39.8%) and ?-cymene (30.5%)	Aedes aegypti	3rd to 4th instar larvae	Larvicidal activity	GC-MS, larvicidal bioassay	20	12h, 18h, 24h	positive control (temephos), negative control (water and solvent)	Two different A. aegypti strains were tested (local population and New Orleans population). EO dissolved in DMSO and chlorine free water at different concentrations. Larvae added to it, mortality recorded after 12h, 18h and 24h. 3 replications per treatment	l	nr	l+	Local population strain: LC50 after 12h (CI 95%) = 29.12 (27.63-30.65)æg/mL LC50 after 18h (CI 95%) = 26.56 (27.90-52.12)æg/mL LC50 after 24h (CI 95%) = 25.37 (23.80-26.76)æg/mL New Orleans strain: LC50 after 12h (CI 95%)= 3.50 (3.12-4.01) æg/mL LC50 after 18h (CI 95%)= 2.89 (2.54-3.32) æg/mL LC50 after 24h (CI 95%)= 2.14 (1.81-2.47) æg/mL
Rios et al	2017	Evaluation of the insecticidal activity of essential oils and their mixtures against Aedes aegypti (Diptera: Culicidae)	Thymus vulgaris	essential oil	N/A	no	nr	30, 300, and 1000 mg/L	Thymol (42.0), p-cymene (26.4), y-terpinene (6.3), linalool (2.9), trans-b-caryophyllene (2.6)	Aedes aegypti	3rd and 4th instar larvae	Larvicidal activity	GC-MS, Larvicidal bioassay	120	24h, 48h	negative control (DMSO and water)	larvae placed in 100ml plastic cup with EO solution at different concentrations. Mortality recorded after 24h and 48h. 4 replications per treatment	l	nr	l+	After 24h: LC50= 45.73 (41.29?53.80) mg/mL LC95= 96.25 (75.01?149.01) mg/mL After 48h: LC50= 42.33 (40.13?44.73) mg/mL LC95= 76.53 (68.64?89.18) mg/mL
Li et al	2023	Larvicidal, acetylcholinesterase inhibitory activities of four essential oils and their constituents against Aedes albopictus, and nanoemulsion preparation	Thymus vulgaris	essential oil	N/A	no	nr	various: 10-100ppm	?-Pinene, ?-Pinene, p-Cymene, limonene, eucalyptol, linalool, ?-Terpineol, thymol, carvacrol, eugenol	Aedes albopictus	4th instar larvae	Larvicidal activity	Larvicidal bioassay (WHO 2005)	20	24h	negative control (solvent only)	EO dissolved in acetone, then diluted in distilled water at different concentrations. Larvae transferred to test solution. mortality recorded after 24h. 3 replications per treatment.	l	nr	l+	55ppm Storage time of EO 0 days: ca. 57.7% mortality Storage time of EO 1 day: ca. 40% mortality Storage time of EO 2 days: ca. 27.5% mortality Storage time of EO 3 days: ca. 25% mortality Storage time of EO 4 days: ca. 10% mortality 75ppm Storage time of EO 0 days: ca 97.5% mortality Storage time of EO 1 day: ca. 90% mortality Storage time of EO 2 days: ca. 74% mortality Storage time of EO 3 day…
Wu et al.	2019	Repellent activity screening of 12 essential oils against Aedes albopictus Skuse: Repellent liquid preparation of Mentha arvensis and Litsea cubeba oils and bioassay on hand skins	Thymus vulgaris	essential oil	N/A	no	nr	pure essential oil	/	Aedes albopictus	Adults	repellency	Repellent bioassay (y-tube olfactometer)	20	5, 10, 15 and 20min	blank control	y-tube olfactometer: 2ul of EO added to filter on the end of one arm, other arm filter with blank control, number of mosquitoes in each arm counted after 5, 10, 15 and 20min, 3 replicationsper treatment	l	r+	nr	Percentage repellency: after 5min: 18.88 ñ 1.11, after 10min: 22.42 ñ 2.42, after 15min: 67.94 ñ 16.00, after 20min: 57.37 ñ 6.26
Wu et al.	2022	Study of the Repellent Activity of 60 Essential Oils and Their Main Constituents against Aedes albopictus, and Nano-Formulation Development.	Thymus vulgaris	essential oil	N/A	no	nr	10ug/cm2	thymol (30.6%), p-cymene (17.1%), limonene (12.1%), carvacrol (8.7%), linalool (6.9%), ?-terpineol (6.9%)	Aedes albopictus	Adults	repellency	GC-MS, Repellency bioassay (hemotek membrane feeding system)	20-30	30min	DEET as positive control, acetone as negative control	Repellency test: hemotek membrane feeding system -> feeding room with blood separated from mosquitoes by cotton net loaded with testing solution (EO with acetone) number of blood-fed and unfed mosquitoes recorded, 3 replicates per treatment	l	r+	nr	Repelling rate % (mean ñ SD): 41 ñ 2%
Zhu et al.	2006	Adult repellency and larvicidal activity of five plant essential oils against mosquitoes.	Thymus vulgaris	essential oil	N/A	no	nr	23.425 ug/cm^2	Thymol (61%), Cymene (27%), a-terpinolene (10%)	Aedes albopictus	Adult females	Repellency	GC-MS, skin test in the lab with 4 humans	300	1h, 2h, 3h, 4h, 24h, 48h	negative control	hand covered in repellent is inserted in cage with blood-starved mosquitoes and number of mosquito bites is recorded	l and h	r+	nr	Repellency duration of thyme oil: 2h for concentration of 23.425 ug/cm^2: after 1h 96% repellency, after 2h 88% repellency, after 3h 39%, after 4h 13%, after 5h 22%, after 6h 14%
Baz et al	2022	Larvicidal and adulticidal effects of some Egyptian oils against Culex pipiens	Thymus vulgaris	essential oil	N/A	no	nr	1000ppm	2-Ethynyl-3-hydroxypyridine (12.37%); 2- -pinene(8.92%),2,5-Dipropoxyben- zalde-hyde (7.70%); 5-Amino-8-cyano-7-methoxy-3,4-dihydro-3-methy-l1,6-naphthyridin- (1H)-one (5.05%); -terpinyl acetate (5.00%); 4-methyl-1-(1-methyl-ethyl)-3-Cyclohexen-1-ol (4.73%), 3-(6,6-Dimethyl-5-oxohept- 2-enyl)-cyclo-heptanone (4.54%); 10-Methylnonadecane(4.12%); 9-methyl Nonadecane-(3.55%); n1,1?-oxybis Decane (2.…	Culex pipiens	early 4th instar larvae	Larvicidal activity	GC-MS, Larvicidal bioassay	20	0.5, 2, 8, 24, 48h	negative control (solvent only)	EO added to solvent (dechlorinated water and Tween20) in glass beaker, larvae added, mortality recorded after 0.5, 2, 8, 24 and 48h, 3 replications	l	nr	l+	LT50 (upper-lower) = 9.67h (3.58?33.79) LT90 (upper-lower) = 21.89h (13.29? 104.01) LT99 (upper-lower) = 31.86h (19.19? 163.28)
Baz et al	2022	Larvicidal and adulticidal effects of some Egyptian oils against Culex pipiens	Thymus vulgaris	essential oil	N/A	no	nr	various	2-Ethynyl-3-hydroxypyridine (12.37%); 2- -pinene(8.92%),2,5-Dipropoxyben- zalde-hyde (7.70%); 5-Amino-8-cyano-7-methoxy-3,4-dihydro-3-methy-l1,6-naphthyridin- (1H)-one (5.05%); -terpinyl acetate (5.00%); 4-methyl-1-(1-methyl-ethyl)-3-Cyclohexen-1-ol (4.73%), 3-(6,6-Dimethyl-5-oxohept- 2-enyl)-cyclo-heptanone (4.54%); 10-Methylnonadecane(4.12%); 9-methyl Nonadecane-(3.55%); n1,1?-oxybis Decane (2.…	Culex pipiens	Adults	Adulticidal activity	GC-MS, Adulticidal bioassay (CDC bottle bioassay)	N/A	0.5h	N/A	bottles coated with different EO concentrations (solvent: ethanol), mosquitoes put in bottle and left there for 30min then removed. Mortality checked after 24h, 3 replicates per concentration	l	nr	a+	LT50 (upper-lower) = 3.08h (? 3.29 to 7.48) LT90 (upper-lower) = 16.08h (10.43? 41.60) LT95 (upper-lower) = 19.76h (12.83? 52.76)
Choi et al	2002	Repellent activities of essential oils and monoterpenes against Culex pipiens pallens.	Thymus vulgaris	essential oil	N/A	no	nr	0.05%	thymol, p-cymene, carvacrol, linalool, and a-terpinene	Culex pipiens pallens	Adult females	Repellency	GC-MS, Repellency bioassay (Rutledge 1994) + tests to determine protection time (frances 1993)	100	5, 10, 15, 20, 25, 30, 35, 40, 45, 50, 55 and 60min	ethanol as negative control	Repellency bioassay: 100 mosquitoes in cage, treatment (EO or ethanol control) applied to 5 hairless mice that were also put in cage, number of mosquitoes biting the mice was recorded every 5min for 1h, 5 replications per test Determination of duration of protection -> test repeated 5 times. Protection time = time until 3 bites recorded	l and h	r+	nr	Protection rate: 91% Duration of protection (min): 65.4 ñ 12.2
Pavela et al	2009	Mosquitocidal activities of thyme oils (Thymus vulgaris L.) against Culex quinquefasciatus (Diptera: Culicidae).	Thymus vulgaris	essential oil	N/A	no	nr	at least 6 dosages from 5 to 100 mg/l	Very variable composition between the 4 samples: Sample T: 77.72% Thymol Sample L: 68.99% Linalool Sample CyV: 38.26% b-Cyclocitral and 33.54% Cis-Verbenol Sample G: 97.09% Geraniol	Culex quinquefasciatus	early 3rd and 4th instar larvae	Larvicidal activity	GC-MS, larvicidal bioassay (WHO 1996)	25	24h	N/A	4 different thyme chemotypes were tested from plants harvested in different regions. EO diluted in DMSO at different concentrations. EO solution mixed with water in bowl and larvae transferred to bowl too. Mortality recorded after 24h. 4 replications per treatment	l	nr	l+	Chemotype T: strongest larvicidal activity 3rd instar: LC50 (95% CI) = 32.9 (28.2?39.7) mg/l, LC90 (95% CI) = 119.4 (83.5?222.5) mg/l 4th instar: LC50 (95% CI) = 14.2 (13.9?15.5) mg/l, LC90 (95% CI) = 19.7 (18.4?22.7) mg/l Chemotype L: 3rd instar: LC50 (95% CI) = 60.7 (51.4?72.7) mg/l, LC90 (95% CI) =202.1 (146.2?336.8) mg/l 4th instar: LC50 (95% CI) = 40.3 (35.5?44.3) mg/l, LC90 (95% CI) = 83.1 …
Pavela et al	2009	Mosquitocidal activities of thyme oils (Thymus vulgaris L.) against Culex quinquefasciatus (Diptera: Culicidae).	Thymus vulgaris	essential oil	N/A	no	nr	Sample T: 14 mg/l Sample L: 40 mg/l Sample CyV: 85 mg/l Sample G: 117 mg/l	Very variable composition between the 4 samples: Sample T: 77.72% Thymol Sample L: 68.99% Linalool Sample CyV: 38.26% b-Cyclocitral and 33.54% Cis-Verbenol Sample G: 97.09% Geraniol	Culex quinquefasciatus	early 4th instar larvae	Effect on larvae development	GC-MS	100	5h	negative control with only water and DMSO	4 different thyme chemotypes were tested from plants harvested in different regions. Larvae placed in container with water and LD50 dose of EO emulsified with DMSO. Larvae transferred after 5 h in different container with clean water and food, where they were left until adult emergence. Mortality after 24h and 48h, total mortality, percent emergence of adults and their sex ratio were recorded. 3 …	l	nr	l+	% adult emergence significantly reduced and larval mortality significantly higher compared to control for all chemotypes Chemotype T: Total larval mortality: 87.3ñ5.6 % Adult emergence: 12.3ñ0.9 % Chemotype L: Total larval mortality: 85.1ñ6.9 % Adult emergence: 16.0ñ2.7 % Chemotype CyV: Total larval mortality: 94.7ñ5.8 % Adult emergence: 5.3ñ0.2% Chemotype G: Total larval mortality: 88.7ñ9.9 % Ad…
Pavela et al	2009	Mosquitocidal activities of thyme oils (Thymus vulgaris L.) against Culex quinquefasciatus (Diptera: Culicidae).	Thymus vulgaris	essential oil	N/A	no	nr	at least 7 different doses in the range of 1.33?0.02æg/cm2	Very variable composition between the 4 samples: Sample T: 77.72% Thymol Sample L: 68.99% Linalool Sample CyV: 38.26% b-Cyclocitral and 33.54% Cis-Verbenol Sample G: 97.09% Geraniol	Culex quinquefasciatus	Adult females	Adulticidal activity	GC-MS, Tarsal contact test (WHO 1996)	20	1h	N/A	4 different thyme chemotypes were tested from plants harvested in different regions. Filter paper was treated with different concentrations of EO solution dissolved in acetone and silicone oil. Filter paper left to dry for 24h and the placed inside test tube with mosquitoes for 1h. Mosquitoes then removed from tube, provided sucrose solution + mortality recorded after 24h	l	nr	a+	Chemotype T: LD50 (95% CI) = 44 (41?46) ?g/cm2 LD90 (95 CI) = 63 (59?70) ?g/cm2 Chemotype L: LD50 (95% CI) = 92 (88?96) ?g/cm2 LD90 (95 CI) = 124 (116?136) ?g/cm2 Chemotype CyV: LD50 (95% CI) = 150 (133?168) ?g/cm2 LD90 (95 CI) = 372 (304?511) ?g/cm2 Chemotype G: LD50 (95% CI) = 164 (148?184) (?g/cm2 LD90 (95 CI) = 330 (282?408) ?g/cm2
Pavela et al	2009	Mosquitocidal activities of thyme oils (Thymus vulgaris L.) against Culex quinquefasciatus (Diptera: Culicidae).	Thymus vulgaris	essential oil	N/A	no	nr	minimum of five doses from 2 to 50 mg/l	Very variable composition between the 4 samples: Sample T: 77.72% Thymol Sample L: 68.99% Linalool Sample CyV: 38.26% b-Cyclocitral and 33.54% Cis-Verbenol Sample G: 97.09% Geraniol	Culex quinquefasciatus	Adult females	Adulticidal activity	GC-MS, Fumigation test (Yang 2005)	20	24h	negative control with acetone only	4 different thyme chemotypes were tested from plants harvested in different regions. Mosquitoes placed in conical flasks sealed with a cork stopper and a filter paper treated with 10ul of EO solution diluted in acetone attached to the cork. Mortality recorded after 24h	l	nr	a+	Chemotype T: LC50 (95% CI): 1.11 (0.56?1.72) mg/L LC90 (95% CI): 2.53 (1.65?8.81) mg/L Chemotype L: LC50 (95% CI): 1.8 (1.66?1.93) mg/L LC90 (95% CI): 2.87 (2.63?3.22) mg/L Chemotype CyV: LC50 (95% CI): 3.31 (2.75?3.78) mg/L LC90 (95% CI): 8.49 (7.14?11.14) mg/L Chemotype G: LC50 (95% CI): 3.18 (2.75?3.61) mg/L LC90 (95% CI): 10.28 (8.29?14.20) mg/L
Pavela et al	2009	Mosquitocidal activities of thyme oils (Thymus vulgaris L.) against Culex quinquefasciatus (Diptera: Culicidae).	Thymus vulgaris	essential oil	N/A	no	nr	0.005%, 0.01%, and 0.02%	Very variable composition between the 4 samples: Sample T: 77.72% Thymol Sample L: 68.99% Linalool Sample CyV: 38.26% b-Cyclocitral and 33.54% Cis-Verbenol Sample G: 97.09% Geraniol	Culex quinquefasciatus	Adult females	Oviposition deterrence	GC-MS, Oviposition deterrence assay (Xue 2001)	15	24h	negative control (water with DMSO)	4 different thyme chemotypes were tested from plants harvested in different regions Gravid females mosquitoes in cages with two bowls for oviposition. One bowl contained rain water + EO solution (different concentrations tested), the other bowl only rain water and solvent. Number of eggs laid recorded after 24h. 5 replications per treatment	l	od+	nr	Chemotype T: 0.02% dose: 100% repellency 0.01% dose: 99.8ñ0.3 repellency 0.005% dose: 62.3ñ10.2 repellency Chemotype L: 0.02% dose: 100% repellency 0.01% dose: 95.2ñ6.7 repellency 0.005% dose: 42.5ñ8.3 repellency Chemotype CyV: 0.02% dose: 100% repellency 0.01% dose: 100% repellency 0.005% dose: 48.6ñ5.1 repellency Chemotype G: 0.02% dose: 100% repellency 0.01% dose: 100% repellency 0.005% dose: …
Hieu et al	2010	Repellency to Stomoxys calcitrans (Diptera: Muscidae) of Plant Essential Oils Alone or in Combination With Calophyllum inophyllum Nut Oil	Thymus vulgaris	essential oil (red thyme oil)	N/A	no	nr	0.5 and 0.25 mg/cm2	/	Stomoxys calcitrans	adult females	Repellency	Repellency bioassay (exposed human hand bioassay)	15	5min + various	positive control (DEET)	EO dissolved in ethanol applied directly to exposed skin on back of hand of human volunteer in an 5x5cm opening in rubber glove. Hand exposed to flies for 5 min (10min after EO application) and then every 20min until bite recieved. 3 replications per treatment	l and h	r+	nr	Protection time (0.5mg/cm2 dose): 1.24 ñ 0.039h Protection time (0.25mg/cm2 dose): 0.38 ñ 0.024h
Hieu et al	2010	Repellency to Stomoxys calcitrans (Diptera: Muscidae) of Plant Essential Oils Alone or in Combination With Calophyllum inophyllum Nut Oil	Thymus vulgaris	essential oil (white thyme oil)	N/A	no	nr	0.5 and 0.25 mg/cm2	/	Stomoxys calcitrans	adult females	Repellency	Repellency bioassay (exposed human hand bioassay)	15	5min + various	positive control (DEET)	EO dissolved in ethanol applied directly to exposed skin on back of hand of human volunteer in an 5x5cm opening in rubber glove. Hand exposed to flies for 5 min (10min after EO application) and then every 20min until bite recieved. 3 replications per treatment	l and h	r+	nr	Protection time (0.5mg/cm2 dose): 2.12 ñ 0.026h Protection time (0.25mg/cm2 dose): 0.58 ñ 0.042h
Hieu et al	2010	Repellency to Stomoxys calcitrans (Diptera: Muscidae) of Plant Essential Oils Alone or in Combination With Calophyllum inophyllum Nut Oil	Thymus vulgaris	essential oil (white thyme oil)	N/A	yes	tamanu oil 2mg/cm2)	0.25mg/cm2	/	Stomoxys calcitrans	adult females	Repellency	Repellency bioassay (exposed human hand bioassay)	15	5min + various	positive control (DEET)	EO dissolved in ethanol (0.25mg/cm2) + tamanu oil (2.0mg/cm2) applied directly to exposed skin on back of hand of human volunteer in an 5x5cm opening in rubber glove. Hand exposed to flies for 5 min (10min after EO application) and then every 20min until bite recieved. 3 replications per treatment	l and h	r+	nr	Protection time: 2.22 ñ 0.040h
Showler et al	2022	Lethal Effects of Commercial Kaolin Dust and Silica Aerogel Dust With and Without Botanical Compounds on Horn Fly Eggs, Larvae, Pupae, and Adults in the Laboratory	Thymus vulgaris	essential oil as part of product: EcoVia	N/A	no	no other plants: silica aerogel and 2-phenethyl propionate	Within mixture: 10% Bioassay: 5, 10, 20mg	/	Haematobia irritans irritans	eggs	Ovicidal activity	ovicidal bioassay	50	24h	negative control (no treatment)	eggs placed on filter paper inside petri dish. EcoVia dust sprinkled on eggs (3 different doses). Number of hatched eggs counted after 24h. 6 replications per treatment	l	nr	o+	egg hatching significantly reduced: no eggs hatched for the 10g and 20g dose 98.4% reduction of egg hatching for the 5g dose
Showler et al	2022	Lethal Effects of Commercial Kaolin Dust and Silica Aerogel Dust With and Without Botanical Compounds on Horn Fly Eggs, Larvae, Pupae, and Adults in the Laboratory	Thymus vulgaris	essential oil as part of product: EcoVia	N/A	no	no other plants: silica aerogel and 2-phenethyl propionate	Within mixture: 10% Bioassay: 0.01%, 0.1%, and 1%	/	Haematobia irritans irritans	from egg to adult	larval development and adult emergence	Bioassay for effects on larval development and adult emergence	50	1 week	negative control (untreated manure)	cow manure treated with EcoVia dust (3 different concentrations). Manure placed in plastic cup. Hornfly eggs added as well. Cups left for 1 week at 27øC to allow all hatched larvae to pupate. Pupae were then removed, counted and transferred to petri dish and left there for another week after which the number of emerged adults was counted. 6 replications per treatment	l	nr	l+, p+	0.01% concentration: no effect on pupation, 40.3% reduced adult emergence 0.1% concentration: pupation not significantly reduced, 65.9% reduced adult emergence 1% concentration: 100% reduced pupation and adult emergence
Showler et al	2022	Lethal Effects of Commercial Kaolin Dust and Silica Aerogel Dust With and Without Botanical Compounds on Horn Fly Eggs, Larvae, Pupae, and Adults in the Laboratory	Thymus vulgaris	essential oil as part of product: EcoVia	N/A	no	no other plants: silica aerogel and 2-phenethyl propionate	Within mixture: 10% Bioassay: 5g	/	Haematobia irritans irritans	adults	Adulticidal activity	Limited contact assay	5	30min, 1, 2, 3, 4, 6 and 24h	negative control	filter paper disc was put inside ziplock platic bag with 5g of EcoVia dust. Paper bag shaken to spread treatment on all sides of filter paper. Filter paper then placed at the bottom of a petri dish. Adult hornflies added to petri dish and number of immobilized flies/mortality recorded after 30 min, and 1, 2, 3, 4, 6, and 24 hr. 6 replications per treatment	l	nr	a+	after 30min: 90% immobilized flies, 0% mortality after 1h: 100% immobilized flies, 0% mortality after 2h: 40% immobilized flies, 60% mortality 100% mortality after 3h, 4h, 6h and 24h
Showler et al	2022	Lethal Effects of Commercial Kaolin Dust and Silica Aerogel Dust With and Without Botanical Compounds on Horn Fly Eggs, Larvae, Pupae, and Adults in the Laboratory	Thymus vulgaris	essential oil as part of product: EcoVia	N/A	no	no other plants: silica aerogel and 2-phenethyl propionate	Within mixture: 10% Bioassay: 8mg	/	Haematobia irritans irritans	adults	Adulticidal activity	Immersion bioassay	5	15 and 30 min, and 1, 2, 4, 6, and 24 hr	negative control	Adult flies placed in falcon tube with 8mg of EcoVia dust. Falcon tube shaken gently to immerse flies completely in dust. Mortality recorded after 15min, 30min, 1h, 2h, 4h, 6h and 24h. 6 replications per treatment	l	nr	a+	after 15min: 100% of flies immobilized, 0% mortality after 30min: 100% of flies immobilized, 0% mortality after 1h, 2h, 4h, 6h and 24h: 100% mortality, 0% immobilization
Gupta et al	2022	Preparation of Thymus vulgaris (L.) essential oil nanoemulsion and its chitosan encapsulation for controlling mosquito vectors.	Thymus vulgaris	essential oil nanoemulsion	flowering tops and leaves	no	nr	various	1,3,8-p-Menthatriene (45.58%), 3-Carene (12.63%), 3-Isopropylidene-5-methyl-hex- 4-en-2-one (0.10%), Phenol, 2-ethyl-4,5-dimethyl- (41.50%), 2-isopropyl-5-methylphenol (0.18%)	Aedes aegypti	3rd instar larvae	Larvicidal activity	GC-MS, larvicidal bioassay (WHO)	20	24h and 48h	Negative control (water) and positive control (permethrin, concentration: 1 ppm)	larvae placed in beaker with 100ml water, EO nanoemulsion with encapsulation added at different concentrations, mortality recorded after 24h and 48h, 5 replications per treatment. Later the larvae were also observed for morphological changes.	l	nr	l+	After 24h: LC50 (ppm) (LFL-UFL) = 58.72 (41.74?85.44) LC90 (ppm) (LFL-UFL) = 270.33 (126.53?510.67) After 48h: LC50 (ppm) (LFL-UFL) = 23.49 (11.86?35.86) LC90 (ppm) (LFL-UFL) = 172.5 (96.38?652.01) gross morphological changes -> constricted and distorted body towards anal region, bristles on setae not identifiable, general shrinking and blackening of body, body segments not recognizable as separa…
Gupta et al	2022	Preparation of Thymus vulgaris (L.) essential oil nanoemulsion and its chitosan encapsulation for controlling mosquito vectors.	Thymus vulgaris	essential oil nanoemulsion	flowering tops and leaves	no	nr	various	1,3,8-p-Menthatriene (45.58%), 3-Carene (12.63%), 3-Isopropylidene-5-methyl-hex- 4-en-2-one (0.10%), Phenol, 2-ethyl-4,5-dimethyl- (41.50%), 2-isopropyl-5-methylphenol (0.18%)	Anopheles stephensi	3rd instar larvae	Larvicidal activity	GC-MS, larvicidal bioassay (WHO)	20	24h and 48h	Negative control (water) and positive control (permethrin, concentration: 1 ppm)	larvae placed in beaker with 100ml water, EO nanoemulsion with encapsulation added at different concentrations, mortality recorded after 24h and 48h, 5 replications per treatment. Later the larvae were also observed for morphological changes.	l	nr	l+	After 24h: LC50 (ppm) (LFL-UFL) = 56.13 (46.2?67.35) LC90 (ppm) (LFL-UFL) = 124.38 (96.2?206.5) After 48h: LC50 (ppm) (LFL-UFL) = 37.49 (27.89?46.11) LC90 (ppm) (LFL-UFL) = 95.44 (73.6?155.5) gross morphological changes -> constricted and distorted body towards anal region, bristles on setae not identifiable, general shrinking and blackening of body, body segments not recognizable as separate
Gupta et al	2022	Preparation of Thymus vulgaris (L.) essential oil nanoemulsion and its chitosan encapsulation for controlling mosquito vectors.	Thymus vulgaris	essential oil nanoemulsion	flowering tops and leaves	no	nr	various	1,3,8-p-Menthatriene (45.58%), 3-Carene (12.63%), 3-Isopropylidene-5-methyl-hex- 4-en-2-one (0.10%), Phenol, 2-ethyl-4,5-dimethyl- (41.50%), 2-isopropyl-5-methylphenol (0.18%)	Culex tritaeniorhynchus	3rd instar larvae	Larvicidal activity	GC-MS, larvicidal bioassay (WHO)	20	24h and 48h	Negative control (water) and positive control (permethrin, concentration: 1 ppm)	larvae placed in beaker with 100ml water, EO nanoemulsion with encapsulation added at different concentrations, mortality recorded after 24h and 48h, 5 replications per treatment. Later the larvae were also observed for morphological changes.	l	nr	l+	After 24h: LC50 (ppm) (LFL-UFL) = 22.58 (11.72?35.32) LC90 (ppm) (LFL-UFL) = 193.13 (100.88?849.46) After 48h: LC50 (ppm) (LFL-UFL) = 4.45 (0.59?9.54) LC90 (ppm) (LFL-UFL) = 53.0 (28.13?183.55) gross morphological changes -> constricted and distorted body towards anal region, bristles on setae not identifiable, general shrinking and blackening of body, body segments not recognizable as separate
Fadl et al	2022	Larvicidal efficacy of plant extracts, essential oils and bacteria against the house mosquito Culex pipiens (diptera: culicidae) in Kafr El-Sheikh governorate, Nile Delta, Egypt	Thymus vulgaris	ethanol extract	Leaves	no	nr	10000, 1000, 100, 10, 1ppm	/	Culex pipiens	4th instar larvae	Larvicidal activity	Larvicidal bioassay (WHO)	10	24h, 48h	negative () and positive control (malathion)	extracts at different concentrations, larvae exposed to plant extracts in water (both drain water and distilled water used) and mortality recorded after 24h and 48h, 3 replicates per treatment	l	nr	l+	Plant extracts in distilled water: LC50 (95% CI)= 478.11 (2.128-107432.98) ppm LC25 95% CI= 21.866 (0.098-4885.774) ppm Plant extracts in drain water: LC50 (95% CI)= 2303.9 (538.6-9855.9) ppm LC25 (95% CI)= 30.09 (7.66-118.19) ppm
Sajfrtova et al	2013	Effect of separation method on chemical composition and insecticidal activity of Lamiaceae isolates	Thymus vulgaris	ethanol extract (soxhlet)	aerial parts	no	nr	at least 5 dosages	Thymol (3.4%)	Culex quinquefasciatus	early 4th instar larvae	Larvicidal activity	GC-MS, GC-FID, Larvicidal bioassay (WHO 1996)	25	24h	N/A	Larvae added to glass bowl with plant extract solution diluted in water and DMSO at different concentrations. Mortality recorded after 24h. 4 replications per treatment	l	nr	l+	1/LD50 = ca. 0.0025 ug^-1
Sajfrtova et al	2013	Effect of separation method on chemical composition and insecticidal activity of Lamiaceae isolates	Thymus vulgaris	ethanol extract (soxhlet)	aerial parts	no	nr	5 different doses	Thymol (3.4%)	Musca domestica	Adults	Adulticidal activity	GC-MS, GC-FID, Topical bioassay	20	24h	negative control (acetone only)	extracts dissolved in acetone at different concentrations. 1ul of solution applied directy on dorsum of fly. Mortality recorded after 24h. 4 replications per treatment	l	nr	a0	1/LD50 = ca. 0 ug^-1
Sajfrtova et al	2013	Effect of separation method on chemical composition and insecticidal activity of Lamiaceae isolates	Thymus vulgaris	ethanol extract (soxhlet)	aerial parts	no	nr	5 different concentrations	Thymol (3.4%)	Musca domestica	Larvae	Larvicidal activity	GC-MS, GC-FID, Larvicidal bioassay (dipping method)	20	30s	negative control (acetone only)	extract solutions at different concentrations were prepared in glass bowls (solvent: acetone). Larvae wrapped in voile cloth and gently dipped in solution for 30s. Mortality recorded after 24h. 3 replications per treatment	l	nr	l0	1/LD50 = ca. 0 ug^-1
De la Torre Rodriguez et al	2013	Larvicidal and cytotoxic activities of extracts from 11 native plants from northeastern Mexico.	Thymus vulgaris	Ether extract	aerial parts	no	nr	serveral concentrations between 1 and 3000 ug/ml	/	Aedes aegypti	late 3rd and early 4th instar larvae	Larvicidal activity	Larval bioassay (CDC 2002)	20	12h, 18h and 24h	3 different controls: water, solvent, temephos (larvicide)	Plant extract dissolved in DMSO, methanol and water at various concentrations, larvae exposed to this solution, mortality recorded after 12, 18, and 24 h, 3 replicates per experiment	l	nr	l+	LC50 (95% CI) after 12h: 11.9 (8.7-20.8) ug/ml LC50 (95% CI) after 18h: 6.2 (5.3-7.5) ug/ml LC50 (95% CI) after 24h: 4.45 (3.8-5.1) ug/ml
Sajfrtova et al	2013	Effect of separation method on chemical composition and insecticidal activity of Lamiaceae isolates	Thymus vulgaris	Hexane extract (soxhlet)	aerial parts	no	nr	at least 5 dosages	Thymol (10.9%), y-terpinene (1.48%), p-cymene (1.55%)	Culex quinquefasciatus	early 4th instar larvae	Larvicidal activity	GC-MS, GC-FID, Larvicidal bioassay (WHO 1996)	25	24h	N/A	Larvae added to glass bowl with plant extract solution diluted in water and DMSO at different concentrations. Mortality recorded after 24h. 4 replications per treatment	l	nr	l+	1/LD50 = ca. 0.0025 ug^-1
Sajfrtova et al	2013	Effect of separation method on chemical composition and insecticidal activity of Lamiaceae isolates	Thymus vulgaris	Hexane extract (soxhlet)	aerial parts	no	nr	5 different doses	Thymol (10.9%), y-terpinene (1.48%), p-cymene (1.55%)	Musca domestica	Adults	Adulticidal activity	GC-MS, GC-FID, Topical bioassay	20	24h	negative control (acetone only)	extracts dissolved in acetone at different concentrations. 1ul of solution applied directy on dorsum of fly. Mortality recorded after 24h. 4 replications per treatment	l	nr	a0	1/LD50 = ca. 0 ug^-1
Sajfrtova et al	2013	Effect of separation method on chemical composition and insecticidal activity of Lamiaceae isolates	Thymus vulgaris	Hexane extract (soxhlet)	aerial parts	no	nr	5 different concentrations	Thymol (10.9%), y-terpinene (1.48%), p-cymene (1.55%)	Musca domestica	Larvae	Larvicidal activity	GC-MS, GC-FID, Larvicidal bioassay (dipping method)	20	30s	negative control (acetone only)	extract solutions at different concentrations were prepared in glass bowls (solvent: acetone). Larvae wrapped in voile cloth and gently dipped in solution for 30s. Mortality recorded after 24h. 3 replications per treatment	l	nr	l0	1/LD50 = ca. 0 ug^-1
Girgenti et al	2002	[Repellent activity against Aedes aegypti (L.) of formulas based on natural vegetable extracts or synthetic active agents].	Thymus vulgaris	lotion	N/A	yes	Lotion D: Ricinus communis (oil), Eugenia caryophyllus, Eucalyptus globulus, Mentha piperita, Verbena officinalis, Cananga odorata, Ocimum basilicum, Myristica fragrans, Pelargonium capitatum	0.8mg/cm2	/	Aedes aegypti	Adults	Repellency	Repellency bioassay (arm in cage)	400	for 3min after 0h, 1h and 2h after application on skin	negative control (untreated forearm)	Mix of female and male mosquitoes was used in the test (sex ratio 1:1). Human volunteer had one arm treated with creme or lotion (commercial products) on a 50cm2 surface. The other arm was not treated and served as negative control. First the untreated arm was inserted into cage of mosquitoes for 3 min. Then the treated arm was inserted inside cage for 3min every hour (arm protected by latex glov…	l and h	r0	nr	Protection time: 0.4 ñ 0.37 h -> not significantly different from negative control (p<0.05)
Girgenti et al	2002	[Repellent activity against Aedes aegypti (L.) of formulas based on natural vegetable extracts or synthetic active agents].	Thymus vulgaris	lotion	N/A	yes	Lotion E: Ricinus communis (oil), Melissa officinalis, Salvia officinalis, Lavandula angustifolia	0.8mg/cm2	/	Aedes aegypti	Adults	Repellency	Repellency bioassay (arm in cage)	400	for 3min after 0h, 1h, 2h and 3h after application on skin	negative control (untreated forearm)	Mix of female and male mosquitoes was used in the test (sex ratio 1:1). Human volunteer had one arm treated with creme or lotion (commercial products) on a 50cm2 surface. The other arm was not treated and served as negative control. First the untreated arm was inserted into cage of mosquitoes for 3 min. Then the treated arm was inserted inside cage for 3min every hour (arm protected by latex glov…	l and h	r+	nr	Protection time: 0.8 ñ 0.66 h-> significantly different from control (p<0.05)
De la Torre Rodriguez et al	2013	Larvicidal and cytotoxic activities of extracts from 11 native plants from northeastern Mexico.	Thymus vulgaris	Methanol extract	aerial parts	no	nr	serveral concentrations between 1 and 3000 ug/ml	/	Aedes aegypti	late 3rd and early 4th instar larvae	Larvicidal activity	Larval bioassay (CDC 2002)	20	12h, 18h and 24h	3 different controls: water, solvent, temephos (larvicide)	Plant extract dissolved in DMSO, methanol and water at various concentrations, larvae exposed to this solution, mortality recorded after 12, 18, and 24 h, 3 replicates per experiment	l	nr	l+	LC50 (95% CI) after 12h: 534.2 (472.3-581.9) ug/ml LC50 (95% CI) after 18h: 439.2 (353.6-481.3) ug/ml LC50 (95% CI) after 24h: <500 ug/ml
Vatandoost et al	2019	Efficacy of extractions of iranian native plants against main Malaria vector, anopheles Stephensi in Iran for making appropriate formulation for disease control	Thymus vulgaris	Methanol extract	N/A	no	nr	at least 5 different concentrations	/	Anopheles stephensi	late 3rd and early 4th instar larvae	Larvicidal activity	larvicidal bioassay (WHO)	25	24h	N/A	Larvicidal assay: Larvae exposed to EO solution for 24h, then mortality recorded. 4 replications per treatment "2 witnesses" -> 2 controls ?	l	nr	l+	LC50 = 191.33 mg/l LC90 = 503.98 mg/l
Pavela	2007	Larvicidal effects of various Euro-Asiatic plants against Culex quinquefasciatus Say larvae (Diptera: Culicidae).	Thymus vulgaris	Methanol extract	stem	no	nr	1, 5, 10, 50, 100, 200, 300, 400 and 500 ppm	/	Culex quinquefasciatus	4th instar larvae	Larvicidal activity	Larvicidal bioassay (WHO 1996)	20	24h	negative control	extract dissolved in DMSO and diluted to different concentrations with distilled water. Larvae added to glass beaker with test solution. Mortality recorded after 24h. 4 replications per treatment	l	nr	l+	Mortality after 24h with maximal dose of 500ppm: 100% LD50 (CI 95%) = 48 (39?82) ppm LD90 (CI 95%) = 98 (79?102) ppm
Li et al	2023	Larvicidal, acetylcholinesterase inhibitory activities of four essential oils and their constituents against Aedes albopictus, and nanoemulsion preparation	Thymus vulgaris	Nanoemulsion of essential oil	N/A	no	nr	various: 55ppm and 75ppm, others?	?-Pinene, ?-Pinene, p-Cymene, limonene, eucalyptol, linalool, ?-Terpineol, thymol, carvacrol, eugenol	Aedes albopictus	4th instar larvae	Larvicidal activity	Larvicidal bioassay (WHO 2005)	20	24h	negative control (solvent only)	Nanoemulstion stock solution diluted with distilled water to different concentrations. Test solutions left to age for predetermined time (0-4 days) -> to test for activity duration/stability of nanoemulsion with different storage times. Larvae transferred to test solution. mortality recorded after 24h. 3 replications per treatment.	l	nr	l+	Mortalities were always higher with the nanoemulstion than the corresponding EOs and differences became bigger with longer storage time of solutions 55ppm: Storage time of nanoemulsion 0 days: ca. 64% mortality Storage time of nanoemulsion 1 day: ca. 60% mortality Storage time of nanoemulsion 2 days: ca. 55% mortality Storage time of nanoemulsion 3 days: ca. 47.5 % mortality Storage time of nanoe…
Barnard	1999	Repellency of essential oils to mosquitoes (Diptera: Culicidae).	Thymus vulgaris	essential oil	N/A	yes	Syzygium aromaticum	50% clove + 50% thyme, 75% clove + 25% thyme	/	Aedes aegypti	Adult females	Repellency	Repellency test	200	varying	deet as positive control (25%)	Repellency tested with human volunteers: different oil treatments applied to arm, then arm inserted in cage with mosquitoes, number of mosquito bites counted at 30min intervalls (if more than 2 bites treatment ended otherwise continued), at the end protection time was calculated 2 replications per treatment with two different humans	l and h	r+	nr	50% clove + 50% thyme: 210min (ñ0) protection time 75% clove + 25% thyme: 225min (ñ21) protection time => The two mixtures were not significantly different
Njoroge and Berenbaum	2019	Laboratory Evaluation of Larvicidal and Oviposition Deterrent Properties of Edible Plant Oils for Potential Management of Aedes aegypti (Diptera: Culicidae) in Drinking Water Containers.	Vitis labrusca	oil	N/A	no	nr	500, 750, 1,000, 2,000, and 4,000 ppm	/	Aedes aegypti	late 3rd instar larvae	Larvicidal activity	Larvicidal bioassay (WHO 2005)	10	24h, 48h	negative control (dionized water only) positive control (malathion)	larvae placed in cups with 25ml of test solution (oil + water) at different concentrations. Mortality recorded after 24h and 48h. 4 replications per treatment	l	nr	l+	After 48h: LC50 (95 % CI) = 1,022.03 (784.15?1,291.25) ppm
Khater et al	2023	Larvicidal Efficacy of Fifteen Plant Essential Oils against Culex pipiens L. Mosquitoes in Egypt	Vitis vinifera	essential oil	N/A	no	nr	125, 250, 500, 1,000, and 2,000 ppm	/	Culex pipiens	early 4th instar larvae	Larvicidal activity	Larvicidal bioassay	20	24h	negative control with solvent only	EOs dissolved at different concentrations in dechlorinated water and tween20. larvae added. mortality assessed after 24h. 3 replications per treatment	l	nr	l+	LC50= 546.91 (333.54-921.39) ppm LC90= 1103.91 (665.59-1636.79) ppm LC95= 1261.81 (761.8-1896.19) ppm LC99= 1558 (929.46-2882.82) ppm
Taher et al	2012	Laboratory evaluation of the effect of Egyptian native plants against some parasitic vectors.	Vitis vinifera	Ethanol extract	fruit	no	nr	400, 200, 100, 50, 25 and 12.5 ppm	/	Culex pipiens	late 3rd instar larvae	Larvicidal activity	Larvicidal bioassay (WHO)	30	3, 6, 12, 24, 36, and 48h	negative control (water + tween80)	extracts dissolved in distilled water with tween80 at different concentrations. Larvae immersed in solution. Larae removed after 3, 6, 12, 24, 36, or 48h. Mortality then recorded 24h later. 3 replications per treatment	l	nr	l+	LC50 = 200ppm (after 48h)
Al-Massarani et al.	2019	Assessment of selected Saudi and Yemeni plants for mosquitocidal activities against the yellow fever mosquito Aedes aegypti	Vitis vinifera	methanol extract	N/A	no	nr	5ug/mosquito	/	Aedes aegypti	Adults	Adulticidal activity	LC-MS/MS, Adulticidal bioassays as describes by Chang et al. 2014	N/A	24h	permethrin and acetone as positive and negative controls	adulticidal assay: 5ug plant extract per mosquito, mortality recorded after 24h, assay repeated at least 3 times	l	nr	a0	Adulticidal activity: 23.3 ñ 15.3 % mortality
Al-Massarani et al.	2019	Assessment of selected Saudi and Yemeni plants for mosquitocidal activities against the yellow fever mosquito Aedes aegypti	Vitis vinifera	methanol extract	N/A	no	nr	5ug/mosquito	/	Aedes aegypti	1st instar larvae	larvicial activity	larvicidal bioassays as described by Ali et al 2013	N/A	24h	permethrin and acetone as positive and negative control+	larvicidal assay: mortality recorded at 24h	l	nr	l+	larvicidal activity: ?
